# Supplementary material for: Phosphorylation toggles the SARS-CoV-2 nucleocapsid protein between two membrane-associated condensate states
Source: Nat Commun. 2025 Aug 26;16:7970. doi: 10.1038/s41467-025-62922-4 (PMC12381204; doi:10.1038/s41467-025-62922-4)
Supplement: Supplementary file 11 — Source Data [file 41467_2025_62922_MOESM11_ESM.xlsx]

## Sheet: Figure 2G
		Geometric Factor
Sample	Membrane Protein fragment	1	2	3	4	5	6	7	8	9	10
N + 1-1000 RNA	No fragment	0.84	0.99	0.96	0.95	0.86	0.86	0.93	0.83	0.85	0.95
N + 1-1000 RNA	GFP-Nsp3	0.05	0.38	0.34	0.35	0.37	0.67	0.42	0.41	0.4	0.4
N + 1-1000 RNA	GFP-M	0.34	0.61	0.47	0.5	0.55	0.42	0.39	0.55	0.41	0.43
pN + 1000 RNA	No fragment	0.96	0.87	0.86	0.89	0.9	0.92	0.87	0.96	0.93	0.93
pN + 1000 RNA	GFP-Nsp3	-0.95	-0.94	-0.89	-0.9	-0.92	-0.85	-0.89	-0.92	-0.93	-0.91
pN + 1000 RNA	GFP-M	0.85	0.84	0.93	0.9	0.99	0.97	0.97	0.92	0.93	0.95

## Sheet: Figure 2H
		Intrinsic Contact Angle
Sample	Membrane Protein fragment	1	2	3	4	5	6	7	8	9	10
N + 1-1000 RNA	No fragment	6	17	19	31	31	22	35	33	19	34
N + 1-1000 RNA	GFP-Nsp3	105	85	87	86	86	85	84	80	87	85
N + 1-1000 RNA	GFP-M	124	71	122	66	123	126	72	60	72	66
pN + 1000 RNA	No fragment	20	29	21	29	27	25	29	18	21	22
pN + 1000 RNA	GFP-Nsp3	173	169	160	165	165	152	158	163	166	164
pN + 1000 RNA	GFP-M	20	29	20	29	13	15	10	19	26	23

## Sheet: Figure 3C
		Partitioning Coefficient
Sample	Partitioning Protein	1	2	3	4	5	6	7	8	9	10	11	12	13	Average	Std Dev
N	GFP-M	3.13	3.17	3.1	2.85	3.08	2.97	3.24	3.2	3.21	3.15				3.11	0.119629
pN	GFP-M	0	0	0	0	0	0	0	0	0	0				0	0
N + 1-1000 RNA	GFP-M	9.76	10.3	9.73	9.52	9.57	9.5	9.58	9.81	9.82	9.83	10.4	9.84		9.805	0.284269
pN + 1-1000 RNA	GFP-M	0.24	0.24	0.23	0.27	0.28	0.3	0.31	0.29	0.24	0.25				0.265	0.0287711
N	GFP-Nsp3	3.47	3.46	3.58	3.57	3.63	3.26	3.25	3.29	3.42	3.43	3.43	3.42		3.43417	0.122657
pN	GFP-Nsp3	2.4	2.38	2.37	2.41	2.44	2.38	2.37	2.38	2.41	2.37				2.391	0.0233095
N + 1-1000 RNA	GFP-Nsp3	12.23	12.25	12.26	12.28	12.24	12.25	12.21	12.26	12.26	12.25				12.249	0.0191195
pN + 1-1000 RNA	GFP-Nsp3	2.2	2.23	2.24	2.23	2.25	2.24	2.21	2.26	2.25	2.25	2.21	2.22	2.25	2.23385	0.0189466
Anova: Single Factor
SUMMARY
Groups	Count	Sum	Average	Variance
S1	10	31.1	3.11	0.0143111
S2	10	0	0	0
S3	12	117.66	9.805	0.0808091
S4	10	2.65	0.265	0.000827778
S5	12	41.21	3.43417	0.0150447
S6	10	23.91	2.391	0.000543333
S7	10	122.49	12.249	0.000365556								Ref q	4.402
S8	13	29.04	2.23385	0.000358974								NUM DF	8
												DEN DF	79
ANOVA
Source of Variation	SS	df	MS	F	P-value	F crit				Comparison	Abs dif	n1	n2	SE	q
Between Groups	1457.92	7	208.274	13675.7	5.09007e-119	2.12784				1 vs 2	3.11	10	10	0.039025	79.6926
Within Groups	1.20313	79	0.0152295							3 vs 4	9.54	12	10	0.0373636	255.329
Total	1459.12	86
Factor levels	8
n	87
s pooled	0.0140326

## Sheet: Figure 4B
	protein FRAP
Time (min)	N + 1-1000 RNA	STD	pN + 1-1000 RNA	STD
0	1.00208	0.0301475	1	0
0.32999	0.999048	0.032206	1.03065	0.0342552
0.388811	0	0	0	0
0.713507	0.148252	0.0573749	0.264577	0.0848346
1.04088	0.234599	0.0626811	0.430861	0.0754331
1.37421	0.292914	0.0709496	0.538531	0.0709385
1.70754	0.322114	0.0864719	0.66607	0.0683457
2.04088	0.38606	0.0634282	0.736303	0.104904
2.37422	0.431439	0.0850246	0.780189	0.113858
2.70755	0.454595	0.104309	0.850541	0.0882357
3.04088	0.491111	0.0983469	0.867043	0.0664655
3.3742	0.522807	0.0943457	0.902546	0.054541
3.70755	0.531395	0.0873788	0.92134	0.0587465
4.04089	0.550579	0.0976034	0.935546	0.0524231
4.37422	0.588888	0.0853193	0.935546	0.0546546
4.70754	0.589623	0.0820614	0.939546	0.02546
5.04087	0.588575	0.0507076	0.931546	0.044651
5.37422	0.620821	0.0776664	0.936655	0.035456
5.70755	0.624145	0.061172	0.934546	0.055131

## Sheet: Figure 4C
	RNA FRAP
Time (min)	N + 1-1000 RNA	STD	pN + 1-1000 RNA	STD
0	1	0	1	0
0.32999	0.998678	0	0.998678	0
0.388811	0	0.00777934	0	0.0129978
0.713507	0.0437746	0.0101263	0.0473469	0.0142309
1.04088	0.0400368	0.0123578	0.0570636	0.0150864
1.37421	0.054312	0.00816904	0.0637023	0.0107713
1.70754	0.050484	0.00937498	0.0868711	0.0132022
2.04088	0.0568452	0.010109	0.0829119	0.0125233
2.37422	0.0557315	0.0119698	0.0875491	0.0122462
2.70755	0.0571274	0.0123609	0.0901247	0.0139282
3.04088	0.0540707	0.0108616	0.0896438	0.0120532
3.3742	0.0615095	0.0125616	0.0968436	0.0138196
3.70755	0.070738	0.011803	0.102995	0.0153411
4.04089	0.0745056	0.0119773	0.0897823	0.0157667
4.37422	0.0571274	0.0126314	0.0890881	0.0141375
4.70754	0.0540707	0.0142744	0.109405	0.0151066
5.04087	0.0615095	0.0140417	0.102977	0.0159113
5.37422	0.070738	0.0152266	0.119974	0.0151441
5.70755	0.0745056	0.015937	0.120257	0.0153845
			0.123019
			0.144222
			0.115232
			0.128117
			0.114582
			0.141048
			0.132633
			0.147689
			0.138339
			0.139349
			0.141476
			0.16028
			0.144541
			0.157766
			0.159992
			0.151243
			0.158566
			0.159608
			0.152048
			0.133369
			0.149011
			0.152223
			0.15187
			0.143474
			0.132945
			0.15499

## Sheet: Figure 4D
N + PEG			N + polyrA			N + 1000 RNA			pN + PEG			pN + polyrA			pN + 1000 RNA
Lag Time (s)	MSD (um^2)		Lag Time (s)	MSD (um^2)		Lag Time (s)	MSD (um^2)		Lag Time (s)	MSD (um^2)		Lag Time (s)	MSD (um^2)		Lag Time (s)	MSD (um^2)
0.00588235	3.87791e-06		0.0108696	3.27853e-06		0.0108696	4.43372e-06		0.0108696	8.65892e-06		0.0108696	4.83951e-06		0.0108696	3.54299e-06
0.0117647	6.31299e-06		0.0217391	4.19227e-06		0.0217391	4.63324e-06		0.0217391	1.86958e-05		0.0217391	8.61888e-06		0.0217391	4.45345e-06
0.0176471	7.70284e-06		0.0326087	4.01968e-06		0.0326087	4.86042e-06		0.0326087	2.85829e-05		0.0326087	1.20063e-05		0.0326087	5.48449e-06
0.0235294	1.02953e-05		0.0434783	5.40927e-06		0.0434783	5.12007e-06		0.0434783	3.85706e-05		0.0434783	1.57752e-05		0.0434783	6.70411e-06
0.0294118	1.22039e-05		0.0543478	6.2739e-06		0.0543478	5.47617e-06		0.0543478	4.84079e-05		0.0543478	1.92088e-05		0.0543478	7.79034e-06
0.0352941	1.41452e-05		0.0652174	6.07203e-06		0.0652174	5.79603e-06		0.0652174	5.81168e-05		0.0652174	2.23402e-05		0.0652174	8.71872e-06
0.0411765	1.65407e-05		0.076087	7.26331e-06		0.076087	6.14503e-06		0.076087	6.78913e-05		0.076087	2.58566e-05		0.076087	9.72597e-06
0.0470588	1.81003e-05		0.0869565	8.18385e-06		0.0869565	6.52583e-06		0.0869565	7.7528e-05		0.0869565	2.9304e-05		0.0869565	1.06179e-05
0.0529412	2.02839e-05		0.0978261	7.85007e-06		0.0978261	6.88679e-06		0.0978261	8.7035e-05		0.0978261	3.24345e-05		0.0978261	1.13993e-05
0.0588235	2.23602e-05		0.108696	8.94385e-06		0.108696	7.25047e-06		0.108696	9.65037e-05		0.108696	3.58166e-05		0.108696	1.23347e-05
0.0647059	2.39329e-05		0.119565	9.93968e-06		0.119565	7.55776e-06		0.119565	0.000105939		0.119565	3.9289e-05		0.119565	1.31839e-05
0.0705882	2.62404e-05		0.130435	9.54875e-06		0.130435	7.8754e-06		0.130435	0.000115076		0.130435	4.23236e-05		0.130435	1.38719e-05
0.0764706	2.79458e-05		0.141304	1.05829e-05		0.141304	8.24727e-06		0.141304	0.000124304		0.141304	4.56074e-05		0.141304	1.46564e-05
0.0823529	2.93142e-05		0.152174	1.16146e-05		0.152174	8.49836e-06		0.152174	0.000133447		0.152174	4.90413e-05		0.152174	1.54461e-05
0.0882353	3.16567e-05		0.163043	1.1238e-05		0.163043	8.64802e-06		0.163043	0.000142403		0.163043	5.20226e-05		0.163043	1.59875e-05
0.0941176	3.31692e-05		0.173913	1.20745e-05		0.173913	8.9513e-06		0.173913	0.000151493		0.173913	5.52854e-05		0.173913	1.66675e-05
0.1	3.46926e-05		0.184783	1.31559e-05		0.184783	9.12121e-06		0.184783	0.000160533		0.184783	5.86379e-05		0.184783	1.73943e-05
0.105882	3.6936e-05		0.195652	1.27658e-05		0.195652	9.24219e-06		0.195652	0.00016945		0.195652	6.16539e-05		0.195652	1.79986e-05
0.111765	3.8372e-05		0.206522	1.35221e-05		0.206522	9.58728e-06		0.206522	0.000178338		0.206522	6.48784e-05		0.206522	1.86556e-05
0.117647	4.00298e-05		0.217391	1.47248e-05		0.217391	9.93241e-06		0.217391	0.00018731		0.217391	6.81097e-05		0.217391	1.93587e-05
0.123529	4.20413e-05		0.228261	1.43e-05		0.228261	1.00983e-05		0.228261	0.000196165		0.228261	7.12383e-05		0.228261	1.99039e-05
0.129412	4.36804e-05		0.23913	1.49594e-05		0.23913	1.03376e-05		0.23913	0.000204979		0.23913	7.43474e-05		0.23913	2.05947e-05
0.135294	4.54659e-05		0.25	1.6185e-05		0.25	1.06978e-05		0.25	0.000213941		0.25	7.77326e-05		0.25	2.13328e-05
0.141176	4.71613e-05		0.26087	1.58281e-05		0.26087	1.09645e-05		0.26087	0.000222707		0.26087	8.08393e-05		0.26087	2.18536e-05
0.147059	4.89826e-05		0.271739	1.63442e-05		0.271739	1.12266e-05		0.271739	0.000231407		0.271739	8.39688e-05		0.271739	2.25155e-05
0.152941	5.08657e-05		0.282609	1.76775e-05		0.282609	1.14769e-05		0.282609	0.00024024		0.282609	8.72989e-05		0.282609	2.33019e-05
0.158824	5.22138e-05		0.293478	1.73324e-05		0.293478	1.16427e-05		0.293478	0.0002489		0.293478	9.03761e-05		0.293478	2.38747e-05
0.164706	5.42052e-05		0.304348	1.76877e-05		0.304348	1.18777e-05		0.304348	0.000257742		0.304348	9.35281e-05		0.304348	2.44905e-05
0.170588	5.62269e-05		0.315217	1.90817e-05		0.315217	1.21491e-05		0.315217	0.000266659		0.315217	9.68489e-05		0.315217	2.52511e-05
0.176471	5.7515e-05		0.326087	1.8904e-05		0.326087	1.22527e-05		0.326087	0.000275331		0.326087	9.99527e-05		0.326087	2.58604e-05
0.182353	5.95522e-05		0.336957	1.91439e-05		0.336957	1.24562e-05		0.336957	0.000284128		0.336957	0.000103043		0.336957	2.64927e-05
0.188235	6.143e-05		0.347826	2.05307e-05		0.347826	1.27142e-05		0.347826	0.000292977		0.347826	0.00010632		0.347826	2.72372e-05
0.194118	6.28882e-05		0.358696	2.04024e-05		0.358696	1.28158e-05		0.358696	0.000301934		0.358696	0.000109423		0.358696	2.78487e-05
0.2	6.48429e-05		0.369565	2.05837e-05		0.369565	1.29491e-05		0.369565	0.000310898		0.369565	0.000112462		0.369565	2.84883e-05
0.205882	6.64499e-05		0.380435	2.19251e-05		0.380435	1.32344e-05		0.380435	0.000319895		0.380435	0.000115767		0.380435	2.91966e-05
0.211765	6.8267e-05		0.391304	2.1889e-05		0.391304	1.34581e-05		0.391304	0.000328881		0.391304	0.000118928		0.391304	2.9784e-05
0.217647	7.01048e-05		0.402174	2.19543e-05		0.402174	1.36311e-05		0.402174	0.00033774		0.402174	0.000122039		0.402174	3.03598e-05
0.223529	7.14865e-05		0.413043	2.33253e-05		0.413043	1.39204e-05		0.413043	0.000346696		0.413043	0.000125379		0.413043	3.10489e-05
0.229412	7.36517e-05		0.423913	2.33463e-05		0.423913	1.40636e-05		0.423913	0.000355481		0.423913	0.000128543		0.423913	3.16305e-05
0.235294	7.53513e-05		0.434783	2.33173e-05		0.434783	1.42555e-05		0.434783	0.000364121		0.434783	0.00013158		0.434783	3.21993e-05
0.241176	7.65803e-05		0.445652	2.479e-05		0.445652	1.45639e-05		0.445652	0.000372924		0.445652	0.000134978		0.445652	3.29153e-05
0.247059	7.89604e-05		0.456522	2.49124e-05		0.456522	1.47301e-05		0.456522	0.000381614		0.456522	0.000138161		0.456522	3.35385e-05
0.252941	8.04555e-05		0.467391	2.4806e-05		0.467391	1.49034e-05		0.467391	0.00039024		0.467391	0.000141171		0.467391	3.41006e-05
0.258824	8.16568e-05		0.478261	2.61745e-05		0.478261	1.51876e-05		0.478261	0.000399064		0.478261	0.000144546		0.478261	3.48047e-05
0.264706	8.41882e-05		0.48913	2.64538e-05		0.48913	1.53658e-05		0.48913	0.000407739		0.48913	0.000147771		0.48913	3.53979e-05
0.270588	8.55948e-05		0.5	2.61538e-05		0.5	1.55576e-05		0.5	0.00041649		0.5	0.000150787		0.5	3.59548e-05
0.276471	8.70699e-05		0.51087	2.75538e-05		0.51087	1.58599e-05		0.51087	0.00042536		0.51087	0.000154174		0.51087	3.66568e-05
0.282353	8.94668e-05		0.521739	2.79131e-05		0.521739	1.59744e-05		0.521739	0.000434123		0.521739	0.000157389		0.521739	3.72628e-05
0.288235	9.08639e-05		0.532609	2.76466e-05		0.532609	1.61131e-05		0.532609	0.000442754		0.532609	0.000160345		0.532609	3.78268e-05
0.294118	9.27725e-05		0.543478	2.89868e-05		0.543478	1.63984e-05		0.543478	0.000451545		0.543478	0.000163727		0.543478	3.8581e-05
0.3	9.47464e-05		0.554348	2.94531e-05		0.554348	1.65353e-05		0.554348	0.000460213		0.554348	0.000167018		0.554348	3.92222e-05
0.305882	9.61083e-05		0.565217	2.90678e-05		0.565217	1.66053e-05		0.565217	0.000468887		0.565217	0.000169999		0.565217	3.98111e-05
0.311765	9.8369e-05		0.576087	3.03386e-05		0.576087	1.6889e-05		0.576087	0.000477594		0.576087	0.000173292		0.576087	4.05143e-05
0.317647	9.99149e-05		0.586957	3.08542e-05		0.586957	1.70456e-05		0.586957	0.000486415		0.586957	0.000176636		0.586957	4.11683e-05
0.323529	0.000101273		0.597826	3.04917e-05		0.597826	1.71701e-05		0.597826	0.000495212		0.597826	0.000179645		0.597826	4.17671e-05
0.329412	0.000103743		0.608696	3.16189e-05		0.608696	1.74405e-05		0.608696	0.000503983		0.608696	0.000182949		0.608696	4.2447e-05
0.335294	0.00010502		0.619565	3.23394e-05		0.619565	1.76775e-05		0.619565	0.000512745		0.619565	0.000186282		0.619565	4.3145e-05
0.341176	0.000106381		0.630435	3.19482e-05		0.630435	1.78136e-05		0.630435	0.000521387		0.630435	0.000189355		0.630435	4.37169e-05
0.347059	0.00010891		0.641304	3.29964e-05		0.641304	1.80494e-05		0.641304	0.000530123		0.641304	0.00019267		0.641304	4.44004e-05
0.352941	0.000110122		0.652174	3.38037e-05		0.652174	1.82562e-05		0.652174	0.000538864		0.652174	0.000196038		0.652174	4.50504e-05
0.358824	0.000111666		0.663043	3.33472e-05		0.663043	1.83893e-05		0.663043	0.000547517		0.663043	0.000199053		0.663043	4.55861e-05
0.364706	0.000113926		0.673913	3.43083e-05		0.673913	1.86497e-05		0.673913	0.000556388		0.673913	0.000202274		0.673913	4.62002e-05
0.370588	0.000115146		0.684783	3.52657e-05		0.684783	1.88553e-05		0.684783	0.000565094		0.684783	0.00020562		0.684783	4.68359e-05
0.376471	0.000116959		0.695652	3.4782e-05		0.695652	1.89971e-05		0.695652	0.000573583		0.695652	0.000208641		0.695652	4.73822e-05
0.382353	0.000118851		0.706522	3.56715e-05		0.706522	1.92643e-05		0.706522	0.000582338		0.706522	0.00021184		0.706522	4.79858e-05
0.388235	0.000120312		0.717391	3.66854e-05		0.717391	1.94693e-05		0.717391	0.00059114		0.717391	0.000215156		0.717391	4.86565e-05
0.394118	0.000122335		0.728261	3.62229e-05		0.728261	1.9558e-05		0.728261	0.000599849		0.728261	0.000218242		0.728261	4.91734e-05
0.4	0.000123903		0.73913	3.69366e-05		0.73913	1.97968e-05		0.73913	0.000608584		0.73913	0.000221312		0.73913	4.97639e-05
0.405882	0.00012556		0.75	3.80421e-05		0.75	2.0025e-05		0.75	0.000617321		0.75	0.000224619		0.75	5.04176e-05
0.411765	0.000127648		0.76087	3.76353e-05		0.76087	2.01624e-05		0.76087	0.000626031		0.76087	0.000227725		0.76087	5.0964e-05
0.417647	0.000128975		0.771739	3.82933e-05		0.771739	2.03833e-05		0.771739	0.000634695		0.771739	0.000230854		0.771739	5.1601e-05
0.423529	0.000130878		0.782609	3.94705e-05		0.782609	2.05823e-05		0.782609	0.000643416		0.782609	0.000234295		0.782609	5.22314e-05
0.429412	0.00013296		0.793478	3.90443e-05		0.793478	2.07555e-05		0.793478	0.00065222		0.793478	0.000237485		0.793478	5.27895e-05
0.435294	0.000134177		0.804348	3.95724e-05		0.804348	2.10041e-05		0.804348	0.000661303		0.804348	0.000240664		0.804348	5.34135e-05
0.441176	0.000136137		0.815217	4.08332e-05		0.815217	2.12069e-05		0.815217	0.000670364		0.815217	0.000244069		0.815217	5.40559e-05
0.447059	0.000138092		0.826087	4.05195e-05		0.826087	2.12536e-05		0.826087	0.000679253		0.826087	0.000247317		0.826087	5.46294e-05
0.452941	0.000139489		0.836957	4.09538e-05		0.836957	2.14946e-05		0.836957	0.000688197		0.836957	0.000250483		0.836957	5.52354e-05
0.458824	0.00014135		0.847826	4.21972e-05		0.847826	2.17446e-05		0.847826	0.000697271		0.847826	0.000253863		0.847826	5.59583e-05
0.464706	0.000143095		0.858696	4.19114e-05		0.858696	2.18122e-05		0.858696	0.00070597		0.858696	0.000257057		0.858696	5.64986e-05
0.470588	0.000144935		0.869565	4.2275e-05		0.869565	2.19664e-05		0.869565	0.000714808		0.869565	0.000260252		0.869565	5.70174e-05
0.476471	0.000146675		0.880435	4.3598e-05		0.880435	2.22315e-05		0.880435	0.000723711		0.880435	0.000263628		0.880435	5.76867e-05
0.482353	0.000148244		0.891304	4.33459e-05		0.891304	2.23443e-05		0.891304	0.000732451		0.891304	0.000266864		0.891304	5.8229e-05
0.488235	0.000150389		0.902174	4.34453e-05		0.902174	2.24988e-05		0.902174	0.000741319		0.902174	0.000270008		0.902174	5.87467e-05
0.494118	0.000152004		0.913043	4.48877e-05		0.913043	2.2743e-05		0.913043	0.000750292		0.913043	0.000273399		0.913043	5.94201e-05
0.5	0.000153455		0.923913	4.46839e-05		0.923913	2.28655e-05		0.923913	0.000759255		0.923913	0.000276713		0.923913	5.99767e-05
0.505882	0.000155855		0.934783	4.48103e-05		0.934783	2.30527e-05		0.934783	0.00076793		0.934783	0.000279887		0.934783	6.0463e-05
0.511765	0.000157468		0.945652	4.61861e-05		0.945652	2.33114e-05		0.945652	0.000777		0.945652	0.000283342		0.945652	6.11281e-05
0.517647	0.000158953		0.956522	4.60319e-05		0.956522	2.34212e-05		0.956522	0.000785786		0.956522	0.000286693		0.956522	6.17196e-05
0.523529	0.000161275		0.967391	4.60845e-05		0.967391	2.35794e-05		0.967391	0.000794836		0.967391	0.000289795		0.967391	6.22369e-05
0.529412	0.000162771		0.978261	4.75176e-05		0.978261	2.39016e-05		0.978261	0.000804032		0.978261	0.000293271		0.978261	6.29581e-05
0.535294	0.000164591		0.98913	4.75591e-05		0.98913	2.40452e-05		0.98913	0.000813234		0.98913	0.00029663		0.98913	6.3614e-05
0.541176	0.000166706		1	4.73672e-05		1	2.42001e-05		1	0.0008223		1	0.000299775		1	6.41421e-05
0.547059	0.000168172		1.01087	4.87521e-05		1.01087	2.43989e-05		1.01087	0.000832029		1.01087	0.000303267		1.01087	6.47793e-05
0.552941	0.000170255		1.02174	4.89368e-05		1.02174	2.45809e-05		1.02174	0.000841226		1.02174	0.000306692		1.02174	6.5473e-05
0.558824	0.000171985		1.03261	4.87156e-05		1.03261	2.47824e-05		1.03261	0.00085035		1.03261	0.000309855		1.03261	6.60025e-05
0.564706	0.000173519		1.04348	4.9999e-05		1.04348	2.50356e-05		1.04348	0.000859861		1.04348	0.000313329		1.04348	6.66111e-05
0.570588	0.000175857		1.05435	5.03138e-05		1.05435	2.51351e-05		1.05435	0.000869057		1.05435	0.0003168		1.05435	6.72564e-05
0.576471	0.000177205		1.06522	5.00524e-05		1.06522	2.52829e-05		1.06522	0.00087828		1.06522	0.000319967		1.06522	6.77734e-05
0.582353	0.000178887		1.07609	5.13073e-05		1.07609	2.55729e-05		1.07609	0.000887692		1.07609	0.000323364		1.07609	6.84435e-05
0.588235	0.000181497		1.08696	5.16791e-05		1.08696	2.57012e-05		1.08696	0.000896688		1.08696	0.000326941		1.08696	6.90854e-05
0.594118	0.000182645		1.09783	5.135e-05		1.09783	2.58707e-05		1.09783	0.000905808		1.09783	0.000330032		1.09783	6.95935e-05
0.6	0.000184391		1.1087	5.24718e-05		1.1087	2.61395e-05		1.1087	0.000915007		1.1087	0.00033337		1.1087	7.02148e-05
0.605882	0.000186951		1.11957	5.30346e-05		1.11957	2.62976e-05		1.11957	0.000924509		1.11957	0.000336878		1.11957	7.08805e-05
0.611765	0.000188113		1.13043	5.256e-05		1.13043	2.6404e-05		1.13043	0.000933013		1.13043	0.000340017		1.13043	7.13811e-05
0.617647	0.000190069		1.1413	5.37246e-05		1.1413	2.66918e-05		1.1413	0.000942601		1.1413	0.000343293		1.1413	7.19705e-05
0.623529	0.000192307		1.15217	5.43453e-05		1.15217	2.68695e-05		1.15217	0.000951917		1.15217	0.000346771		1.15217	7.26405e-05
0.629412	0.000193633		1.16304	5.38647e-05		1.16304	2.70186e-05		1.16304	0.000960817		1.16304	0.000349941		1.16304	7.31192e-05
0.635294	0.000195847		1.17391	5.49649e-05		1.17391	2.72625e-05		1.17391	0.00097011		1.17391	0.000353187		1.17391	7.37579e-05
0.641176	0.000197674		1.18478	5.56922e-05		1.18478	2.74407e-05		1.18478	0.000979465		1.18478	0.000356716		1.18478	7.44024e-05
0.647059	0.00019931		1.19565	5.52182e-05		1.19565	2.75834e-05		1.19565	0.000988501		1.19565	0.000359888		1.19565	7.49087e-05
0.652941	0.000201625		1.20652	5.61874e-05		1.20652	2.78091e-05		1.20652	0.000997622		1.20652	0.000363029		1.20652	7.55773e-05
0.658824	0.000203014		1.21739	5.69814e-05		1.21739	2.80638e-05		1.21739	0.00100697		1.21739	0.000366371		1.21739	7.62336e-05
0.664706	0.000204832		1.22826	5.65729e-05		1.22826	2.82019e-05		1.22826	0.0010159		1.22826	0.00036955		1.22826	7.67735e-05
0.670588	0.000207147		1.23913	5.75357e-05		1.23913	2.84667e-05		1.23913	0.00102557		1.23913	0.000372648		1.23913	7.74013e-05
0.676471	0.000208319		1.25	5.84572e-05		1.25	2.85873e-05		1.25	0.00103479		1.25	0.000376196		1.25	7.80789e-05
0.682353	0.000210388		1.26087	5.78619e-05		1.26087	2.87168e-05		1.26087	0.00104391		1.26087	0.00037944		1.26087	7.86009e-05
0.688235	0.00021253		1.27174	5.86543e-05		1.27174	2.90122e-05		1.27174	0.0010528		1.27174	0.000382713		1.27174	7.92353e-05
0.694118	0.000213698		1.28261	5.97563e-05		1.28261	2.92107e-05		1.28261	0.00106213		1.28261	0.000386138		1.28261	7.98885e-05
0.7	0.000215793		1.29348	5.92761e-05		1.29348	2.92999e-05		1.29348	0.0010711		1.29348	0.000389372		1.29348	8.04212e-05
0.705882	0.000217804		1.30435	5.98914e-05		1.30435	2.95507e-05		1.30435	0.0010806		1.30435	0.000392138		1.30435	8.10571e-05
0.711765	0.000219167		1.31522	6.11014e-05		1.31522	2.98185e-05		1.31522	0.0010899		1.31522	0.000395596		1.31522	8.17602e-05
0.717647	0.00022116		1.32609	6.06184e-05		1.32609	3.00073e-05		1.32609	0.00109894		1.32609	0.000398952		1.32609	8.23076e-05
0.723529	0.000222865		1.33696	6.11925e-05		1.33696	3.02584e-05		1.33696	0.00110809		1.33696	0.00040211		1.33696	8.29832e-05
0.729412	0.00022461		1.34783	6.23717e-05		1.34783	3.04568e-05		1.34783	0.00111756		1.34783	0.000405562		1.34783	8.36709e-05
0.735294	0.000226338		1.3587	6.20323e-05		1.3587	3.061e-05		1.3587	0.00112694		1.3587	0.000408862		1.3587	8.42563e-05
0.741176	0.000227821		1.36957	6.25007e-05		1.36957	3.08008e-05		1.36957	0.00113623		1.36957	0.000412039		1.36957	8.48131e-05
0.747059	0.000229909		1.38043	6.37845e-05		1.38043	3.10484e-05		1.38043	0.00114536		1.38043	0.000415441		1.38043	8.55412e-05
0.752941	0.000231514		1.3913	6.34525e-05		1.3913	3.11351e-05		1.3913	0.00115459		1.3913	0.000418754		1.3913	8.6093e-05
0.758824	0.000232881		1.40217	6.37948e-05		1.40217	3.13492e-05		1.40217	0.00116413		1.40217	0.000421898		1.40217	8.66254e-05
0.764706	0.000235092		1.41304	6.51646e-05		1.41304	3.15819e-05		1.41304	0.00117447		1.41304	0.000425293		1.41304	8.73271e-05
0.770588	0.000236581		1.42391	6.48551e-05		1.42391	3.16893e-05		1.42391	0.00118271		1.42391	0.000428685		1.42391	8.792e-05
0.776471	0.000238024		1.43478	6.51372e-05		1.43478	3.19208e-05		1.43478	0.00119153		1.43478	0.00043186		1.43478	8.84203e-05
0.782353	0.000240102		1.44565	6.64961e-05		1.44565	3.21396e-05		1.44565	0.00120145		1.44565	0.000435274		1.44565	8.91084e-05
0.788235	0.000241627		1.45652	6.62822e-05		1.45652	3.22399e-05		1.45652	0.00121033		1.45652	0.000438705		1.45652	8.9703e-05
0.794118	0.000243287		1.46739	6.64161e-05		1.46739	3.24401e-05		1.46739	0.00121912		1.46739	0.000441826		1.46739	9.01856e-05
0.8	0.000245082		1.47826	6.77548e-05		1.47826	3.27543e-05		1.47826	0.00122784		1.47826	0.000445169		1.47826	9.09376e-05
0.805882	0.000246585		1.48913	6.76773e-05		1.48913	3.28088e-05		1.48913	0.00123672		1.48913	0.000448558		1.48913	9.15317e-05
0.811765	0.000248614		1.5	6.77138e-05		1.5	3.29723e-05		1.5	0.0012463		1.5	0.00045168		1.5	9.20946e-05
0.817647	0.000250001		1.51087	6.90963e-05		1.51087	3.32584e-05		1.51087	0.00125513		1.51087	0.000454998		1.51087	9.27897e-05
0.823529	0.000251554		1.52174	6.90468e-05		1.52174	3.34213e-05		1.52174	0.00126451		1.52174	0.000458434		1.52174	9.33807e-05
0.829412	0.00025388		1.53261	6.89943e-05		1.53261	3.36354e-05		1.53261	0.00127331		1.53261	0.000461521		1.53261	9.39081e-05
0.835294	0.000255078		1.54348	7.04188e-05		1.54348	3.38559e-05		1.54348	0.00128278		1.54348	0.0004648		1.54348	9.45539e-05
0.841176	0.000256864		1.55435	7.05209e-05		1.55435	3.39599e-05		1.55435	0.00129226		1.55435	0.000468364		1.55435	9.51666e-05
0.847059	0.000259183		1.56522	7.02517e-05		1.56522	3.41745e-05		1.56522	0.00130077		1.56522	0.000471422		1.56522	9.57178e-05
0.852941	0.000260287		1.57609	7.15955e-05		1.57609	3.44377e-05		1.57609	0.00131019		1.57609	0.000474671		1.57609	9.6376e-05
0.858824	0.00026225		1.58696	7.18495e-05		1.58696	3.45211e-05		1.58696	0.00131877		1.58696	0.000478059		1.58696	9.70238e-05
0.864706	0.000264426		1.59783	7.15677e-05		1.59783	3.47043e-05		1.59783	0.00132823		1.59783	0.000481212		1.59783	9.75143e-05
0.870588	0.000265557		1.6087	7.2889e-05		1.6087	3.49751e-05		1.6087	0.00133765		1.6087	0.000484454		1.6087	9.81874e-05
0.876471	0.000267539		1.61957	7.33001e-05		1.61957	3.51293e-05		1.61957	0.00134654		1.61957	0.000487918		1.61957	9.88056e-05
0.882353	0.000269329		1.63043	7.29234e-05		1.63043	3.53171e-05		1.63043	0.00135538		1.63043	0.000491047		1.63043	9.93409e-05
0.888235	0.000270669		1.6413	7.41713e-05		1.6413	3.5643e-05		1.6413	0.0013651		1.6413	0.00049421		1.6413	9.99979e-05
0.894118	0.000272762		1.65217	7.45393e-05		1.65217	3.57772e-05		1.65217	0.00137453		1.65217	0.000497692		1.65217	0.000100667
0.9	0.000274134		1.66304	7.42303e-05		1.66304	3.5905e-05		1.66304	0.0013838		1.66304	0.00050067		1.66304	0.00010118
0.905882	0.000275939		1.67391	7.55321e-05		1.67391	3.61779e-05		1.67391	0.00139323		1.67391	0.000503884		1.67391	0.000101785
0.911765	0.000278091		1.68478	7.60461e-05		1.68478	3.63685e-05		1.68478	0.00140233		1.68478	0.0005074		1.68478	0.000102484
0.917647	0.000279173		1.69565	7.5654e-05		1.69565	3.65e-05		1.69565	0.0014116		1.69565	0.000510645		1.69565	0.000102984
0.923529	0.000281146		1.70652	7.67781e-05		1.70652	3.67174e-05		1.70652	0.0014208		1.70652	0.000513759		1.70652	0.000103618
0.929412	0.000283306		1.71739	7.7415e-05		1.71739	3.68916e-05		1.71739	0.0014304		1.71739	0.000517175		1.71739	0.000104315
0.935294	0.000284203		1.72826	7.70114e-05		1.72826	3.70934e-05		1.72826	0.00143824		1.72826	0.00052044		1.72826	0.000104832
0.941176	0.000286284		1.73913	7.81064e-05		1.73913	3.73311e-05		1.73913	0.0014474		1.73913	0.000523519		1.73913	0.000105395
0.947059	0.000288206		1.75	7.89029e-05		1.75	3.75104e-05		1.75	0.00145744		1.75	0.000527019		1.75	0.000106026
0.952941	0.000289195		1.76087	7.83514e-05		1.76087	3.77777e-05		1.76087	0.00146645		1.76087	0.000530323		1.76087	0.000106516
0.958824	0.000291295		1.77174	7.93397e-05		1.77174	3.80971e-05		1.77174	0.00147496		1.77174	0.000533459		1.77174	0.000107073
0.964706	0.000293005		1.78261	8.02247e-05		1.78261	3.83032e-05		1.78261	0.00148431		1.78261	0.000536902		1.78261	0.000107723
0.970588	0.000294426		1.79348	7.97103e-05		1.79348	3.84146e-05		1.79348	0.00149286		1.79348	0.000540223		1.79348	0.000108253
0.976471	0.00029635		1.80435	8.05738e-05		1.80435	3.87882e-05		1.80435	0.00150197		1.80435	0.000543308		1.80435	0.000108818
0.982353	0.000297753		1.81522	8.16285e-05		1.81522	3.9001e-05		1.81522	0.00151157		1.81522	0.000546692		1.81522	0.000109493
0.988235	0.00029948		1.82609	8.11071e-05		1.82609	3.91062e-05		1.82609	0.00152059		1.82609	0.000549987		1.82609	0.000110049
0.994118	0.000301408		1.83696	8.17768e-05		1.83696	3.93583e-05		1.83696	0.00152947		1.83696	0.000553174		1.83696	0.000110597
1	0.000302634		1.84783	8.30165e-05		1.84783	3.95994e-05		1.84783	0.00153872		1.84783	0.000556528		1.84783	0.000111242
1.00588	0.000304754		1.8587	8.24975e-05		1.8587	3.97515e-05		1.8587	0.00154781		1.8587	0.000559917		1.8587	0.000111828
1.01176	0.000306375		1.86957	8.31815e-05		1.86957	4.002e-05		1.86957	0.00155702		1.86957	0.000562979		1.86957	0.000112409
1.01765	0.000307695		1.88043	8.43373e-05		1.88043	4.01956e-05		1.88043	0.00156607		1.88043	0.000566334		1.88043	0.000113091
1.02353	0.000309913		1.8913	8.39809e-05		1.8913	4.02808e-05		1.8913	0.00157455		1.8913	0.000569742		1.8913	0.000113693
1.02941	0.000311462		1.90217	8.44991e-05		1.90217	4.05735e-05		1.90217	0.00158334		1.90217	0.000573001		1.90217	0.000114233
1.03529	0.000312839		1.91304	8.56666e-05		1.91304	4.07945e-05		1.91304	0.00159215		1.91304	0.000576388		1.91304	0.000114921
1.04118	0.000314939		1.92391	8.5336e-05		1.92391	4.09468e-05		1.92391	0.00160088		1.92391	0.000579841		1.92391	0.00011547
1.04706	0.000316545		1.93478	8.57594e-05		1.93478	4.11695e-05		1.93478	0.00160857		1.93478	0.000582995		1.93478	0.000116013
1.05294	0.000318118		1.94565	8.70284e-05		1.94565	4.13914e-05		1.94565	0.00161762		1.94565	0.000586392		1.94565	0.000116655
1.05882	0.000319925		1.95652	8.67928e-05		1.95652	4.15917e-05		1.95652	0.00162734		1.95652	0.000589827		1.95652	0.000117235
1.06471	0.000321592		1.96739	8.70973e-05		1.96739	4.18915e-05		1.96739	0.00163613		1.96739	0.000593041		1.96739	0.000117754
1.07059	0.000323469		1.97826	8.84091e-05		1.97826	4.21793e-05		1.97826	0.0016447		1.97826	0.000596392		1.97826	0.000118441
1.07647	0.000324795		1.98913	8.82125e-05		1.98913	4.21561e-05		1.98913	0.00165389		1.98913	0.000600011		1.98913	0.000119037
1.08235	0.000326433		2	8.83259e-05		2	4.24658e-05		2	0.00166238		2	0.00060313		2	0.000119594
1.08824	0.000328578		2.01087	8.95978e-05		2.01087	4.28302e-05		2.01087	0.00167074		2.01087	0.000606474		2.01087	0.000120294
1.09412	0.000329765		2.02174	8.95093e-05		2.02174	4.29651e-05		2.02174	0.00167996		2.02174	0.000609962		2.02174	0.000120854
1.1	0.000331571		2.03261	8.95747e-05		2.03261	4.31986e-05		2.03261	0.00168796		2.03261	0.000613179		2.03261	0.000121385
1.10588	0.000333734		2.04348	9.10239e-05		2.04348	4.34259e-05		2.04348	0.00169782		2.04348	0.000616559		2.04348	0.000122029
1.11176	0.000334877		2.05435	9.09257e-05		2.05435	4.36412e-05		2.05435	0.00170655		2.05435	0.000620063		2.05435	0.000122652
1.11765	0.000336824		2.06522	9.09061e-05		2.06522	4.37635e-05		2.06522	0.00171579		2.06522	0.000623357		2.06522	0.000123133
1.12353	0.000338765		2.07609	9.22812e-05		2.07609	4.40772e-05		2.07609	0.00172459		2.07609	0.00062679		2.07609	0.000123745
1.12941	0.000340094		2.08696	9.23789e-05		2.08696	4.42445e-05		2.08696	0.00173334		2.08696	0.000630336		2.08696	0.000124373
1.13529	0.000342044		2.09783	9.2253e-05		2.09783	4.43799e-05		2.09783	0.00174267		2.09783	0.000633617		2.09783	0.000124925
1.14118	0.000343629		2.1087	9.35523e-05		2.1087	4.466e-05		2.1087	0.00175078		2.1087	0.000636949		2.1087	0.000125563
1.14706	0.000345218		2.11957	9.37305e-05		2.11957	4.48034e-05		2.11957	0.00175998		2.11957	0.000640483		2.11957	0.000126185
1.15294	0.000347265		2.13043	9.3605e-05		2.13043	4.50598e-05		2.13043	0.00176832		2.13043	0.000643706		2.13043	0.000126771
1.15882	0.000348384		2.1413	9.49676e-05		2.1413	4.52583e-05		2.1413	0.00177662		2.1413	0.000646895		2.1413	0.000127415
1.16471	0.000350185		2.15217	9.51075e-05		2.15217	4.55314e-05		2.15217	0.00178521		2.15217	0.000650365		2.15217	0.000128026
1.17059	0.000352153		2.16304	9.48792e-05		2.16304	4.56843e-05		2.16304	0.00179463		2.16304	0.000653831		2.16304	0.000128553
1.17647	0.000353093		2.17391	9.61613e-05		2.17391	4.60752e-05		2.17391	0.00180513		2.17391	0.000657078		2.17391	0.000129123
1.18235	0.000355252		2.18478	9.6587e-05		2.18478	4.62315e-05		2.18478	0.00181319		2.18478	0.000660654		2.18478	0.000129751
1.18824	0.000357128		2.19565	9.62346e-05		2.19565	4.64072e-05		2.19565	0.00182101		2.19565	0.000663953		2.19565	0.000130307
1.19412	0.000358077		2.20652	9.74108e-05		2.20652	4.67554e-05		2.20652	0.00183168		2.20652	0.000667253		2.20652	0.000130889
1.2	0.000360336		2.21739	9.78722e-05		2.21739	4.69426e-05		2.21739	0.0018323		2.21739	0.000670824		2.21739	0.000131553
1.20588	0.000362089		2.22826	9.75681e-05		2.22826	4.71257e-05		2.22826	0.00184089		2.22826	0.000674259		2.22826	0.000132112
1.21176	0.000363265		2.23913	9.87125e-05		2.23913	4.74315e-05		2.23913	0.00184921		2.23913	0.000677468		2.23913	0.00013268
1.21765	0.000365471		2.25	9.92893e-05		2.25	4.76263e-05		2.25	0.0018585		2.25	0.000681122		2.25	0.000133308
1.22353	0.000367025		2.26087	9.88524e-05		2.26087	4.78682e-05		2.26087	0.00186739		2.26087	0.000684558		2.26087	0.000133734
1.22941	0.000368593		2.27174	9.99492e-05		2.27174	4.82016e-05		2.27174	0.00187682		2.27174	0.000687832		2.27174	0.000134279
1.23529	0.00037058		2.28261	0.000100678		2.28261	4.82958e-05		2.28261	0.00188641		2.28261	0.000691369		2.28261	0.000134898
1.24118	0.000371868		2.29348	0.000100202		2.29348	4.84822e-05		2.29348	0.00189521		2.29348	0.000694958		2.29348	0.000135464
1.24706	0.000373914		2.30435	0.000101214		2.30435	4.8809e-05		2.30435	0.00190369		2.30435	0.000698273		2.30435	0.000135965
1.25294	0.000375796		2.31522	0.000102112		2.31522	4.90321e-05		2.31522	0.00191213		2.31522	0.000701953		2.31522	0.000136588
1.25882	0.00037692		2.32609	0.000101538		2.32609	4.91969e-05		2.32609	0.00192095		2.32609	0.000705584		2.32609	0.000137126
1.26471	0.000379066		2.33696	0.000102543		2.33696	4.95104e-05		2.33696	0.00192899		2.33696	0.000709057		2.33696	0.00013766
1.27059	0.000380694		2.34783	0.000103448		2.34783	4.97193e-05		2.34783	0.00193708		2.34783	0.000712583		2.34783	0.000138322
1.27647	0.000381887		2.3587	0.000102951		2.3587	4.99083e-05		2.3587	0.00194629		2.3587	0.000716288		2.3587	0.000138879
1.28235	0.000384176		2.36957	0.000103743		2.36957	5.01602e-05		2.36957	0.00195472		2.36957	0.000719785		2.36957	0.000139386
1.28824	0.00038563		2.38043	0.000104712		2.38043	5.03102e-05		2.38043	0.00196461		2.38043	0.000723259		2.38043	0.000140002
1.29412	0.000386945		2.3913	0.000104318		2.3913	5.05657e-05		2.3913	0.00197263		2.3913	0.000727086		2.3913	0.000140572
1.3	0.000389071		2.40217	0.000104943		2.40217	5.08746e-05		2.40217	0.00198239		2.40217	0.000730466		2.40217	0.000141022
1.30588	0.000390493		2.41304	0.00010611		2.41304	5.09823e-05		2.41304	0.00199021		2.41304	0.000734036		2.41304	0.000141603
1.31176	0.000392081		2.42391	0.00010565		2.42391	5.12255e-05		2.42391	0.00199916		2.42391	0.000737905		2.42391	0.00014213
1.31765	0.000393793		2.43478	0.000106309		2.43478	5.14729e-05		2.43478	0.00200667		2.43478	0.000741287		2.43478	0.00014258
1.32353	0.000395337		2.44565	0.000107406		2.44565	5.16649e-05		2.44565	0.00201641		2.44565	0.000744808		2.44565	0.000143186
1.32941	0.000397209		2.45652	0.000106984		2.45652	5.18063e-05		2.45652	0.00202787		2.45652	0.000748447		2.45652	0.000143692
1.33529	0.000398576		2.46739	0.000107448		2.46739	5.20927e-05		2.46739	0.00203666		2.46739	0.000751754		2.46739	0.000144122
1.34118	0.000400269		2.47826	0.000108733		2.47826	5.23639e-05		2.47826	0.00204778		2.47826	0.000755201		2.47826	0.000144705
1.34706	0.000402268		2.48913	0.000108397		2.48913	5.25634e-05		2.48913	0.00205693		2.48913	0.000758811		2.48913	0.000145237
1.35294	0.000403384		2.5	0.000108713		2.5	5.28915e-05		2.5	0.00206462		2.5	0.000762142		2.5	0.000145639
1.35882	0.000405121		2.51087	0.000109991		2.51087	5.31033e-05		2.51087	0.00207336		2.51087	0.000765722		2.51087	0.000146259
1.36471	0.000407104		2.52174	0.00010977		2.52174	5.32634e-05		2.52174	0.0020801		2.52174	0.000769533		2.52174	0.000146804
1.37059	0.000408305		2.53261	0.000109976		2.53261	5.36504e-05		2.53261	0.00208626		2.53261	0.000772969		2.53261	0.000147209
1.37647	0.000410188		2.54348	0.000111365		2.54348	5.38737e-05		2.54348	0.00209195		2.54348	0.000776434		2.54348	0.000147787
1.38235	0.000412076		2.55435	0.000111104		2.55435	5.40809e-05		2.55435	0.00210017		2.55435	0.000780192		2.55435	0.000148329
1.38824	0.000413573		2.56522	0.000111303		2.56522	5.43077e-05		2.56522	0.00210969		2.56522	0.000783511		2.56522	0.00014877
1.39412	0.00041546		2.57609	0.000112505		2.57609	5.45893e-05		2.57609	0.00211706		2.57609	0.000787154		2.57609	0.000149385
1.4	0.000416922		2.58696	0.000112492		2.58696	5.47352e-05		2.58696	0.00212441		2.58696	0.000790748		2.58696	0.000149886
1.40588	0.000418741		2.59783	0.000112452		2.59783	5.50178e-05		2.59783	0.00213058		2.59783	0.000793954		2.59783	0.00015034
1.41176	0.000420628		2.6087	0.000113848		2.6087	5.52371e-05		2.6087	0.00213969		2.6087	0.000797489		2.6087	0.000150847
1.41765	0.000421731		2.61957	0.000113899		2.61957	5.52795e-05		2.61957	0.00214806		2.61957	0.00080114		2.61957	0.00015144
1.42353	0.000423832		2.63043	0.000113759		2.63043	5.56449e-05		2.63043	0.00215598		2.63043	0.000804467		2.63043	0.000151873
1.42941	0.000425641		2.6413	0.000115124		2.6413	5.58228e-05		2.6413	0.00216615		2.6413	0.000808002		2.6413	0.000152421
1.43529	0.00042673		2.65217	0.00011532		2.65217	5.61512e-05		2.65217	0.00217513		2.65217	0.000811729		2.65217	0.000152991
1.44118	0.000428966		2.66304	0.000115044		2.66304	5.63872e-05		2.66304	0.00218493		2.66304	0.000815335		2.66304	0.00015345
1.44706	0.000430552		2.67391	0.000116461		2.67391	5.65172e-05		2.67391	0.00219593		2.67391	0.000818775		2.67391	0.000153985
1.45294	0.000431545		2.68478	0.000116558		2.68478	5.67872e-05		2.68478	0.00220235		2.68478	0.000822624		2.68478	0.000154583
1.45882	0.000433798		2.69565	0.000116406		2.69565	5.70734e-05		2.69565	0.00220881		2.69565	0.000826084		2.69565	0.000155054
1.46471	0.000435226		2.70652	0.000117672		2.70652	5.74232e-05		2.70652	0.00221756		2.70652	0.000829511		2.70652	0.000155522
1.47059	0.000436497		2.71739	0.000118039		2.71739	5.77069e-05		2.71739	0.0022239		2.71739	0.000833196		2.71739	0.000156127
1.47647	0.000438541		2.72826	0.000117681		2.72826	5.78818e-05		2.72826	0.00223255		2.72826	0.000836911		2.72826	0.000156556
1.48235	0.000439737		2.73913	0.000118976		2.73913	5.81656e-05		2.73913	0.00224135		2.73913	0.000840345		2.73913	0.00015707
1.48824	0.00044152		2.75	0.000119479		2.75	5.8423e-05		2.75	0.00225187		2.75	0.000844005		2.75	0.000157647
1.49412	0.000443309		2.76087	0.00011899		2.76087	5.86258e-05		2.76087	0.00226193		2.76087	0.000847649		2.76087	0.00015806
1.5	0.000444327		2.77174	0.000120301		2.77174	5.89411e-05		2.77174	0.00227243		2.77174	0.000851033		2.77174	0.000158545
1.50588	0.000446474		2.78261	0.000120802		2.78261	5.9102e-05		2.78261	0.00228119		2.78261	0.000854718		2.78261	0.000159085
1.51176	0.000447935		2.79348	0.000120307		2.79348	5.93957e-05		2.79348	0.00228929		2.79348	0.000858682		2.79348	0.000159515
1.51765	0.000449022		2.80435	0.000121472		2.80435	5.96904e-05		2.80435	0.00229639		2.80435	0.000862093		2.80435	0.000159949
1.52353	0.000451295		2.81522	0.000122206		2.81522	5.98579e-05		2.81522	0.00230411		2.81522	0.000865767		2.81522	0.000160513
1.52941	0.000452612		2.82609	0.00012171		2.82609	6.00508e-05		2.82609	0.00231391		2.82609	0.000869408		2.82609	0.000160976
1.53529	0.00045372		2.83696	0.000122707		2.83696	6.02488e-05		2.83696	0.00233024		2.83696	0.000872927		2.83696	0.000161443
1.54118	0.000455997		2.84783	0.000123514		2.84783	6.05258e-05		2.84783	0.00234134		2.84783	0.000876745		2.84783	0.000162042
1.54706	0.000457083		2.8587	0.000123049		2.8587	6.08607e-05		2.8587	0.00234335		2.8587	0.000880569		2.8587	0.000162475
1.55294	0.000458508		2.86957	0.000123972		2.86957	6.10844e-05		2.86957	0.00235989		2.86957	0.000884063		2.86957	0.000162913
1.55882	0.000460479		2.88043	0.000124844		2.88043	6.13662e-05		2.88043	0.00237484		2.88043	0.000887608		2.88043	0.00016353
1.56471	0.000461649		2.8913	0.000124443		2.8913	6.16754e-05		2.8913	0.00237717		2.8913	0.000891551		2.8913	0.000163992
1.57059	0.000463284		2.90217	0.00012529		2.90217	6.19667e-05		2.90217	0.00238622		2.90217	0.000895322		2.90217	0.000164422
1.57647	0.000464958		2.91304	0.000126257		2.91304	6.22834e-05		2.91304	0.00238584		2.91304	0.000898937		2.91304	0.000165014
1.58235	0.00046628		2.92391	0.000125784		2.92391	6.24998e-05		2.92391	0.00241189		2.92391	0.000902751		2.92391	0.000165553
1.58824	0.000468221		2.93478	0.000126478		2.93478	6.27909e-05		2.93478	0.00241409		2.93478	0.00090623		2.93478	0.000166017
1.59412	0.000469513		2.94565	0.00012766		2.94565	6.31413e-05		2.94565	0.00242339		2.94565	0.000909638		2.94565	0.000166586
1.6	0.000471024		2.95652	0.000127198		2.95652	6.33321e-05		2.95652	0.00243794		2.95652	0.00091333		2.95652	0.000167062
1.60588	0.000473022		2.96739	0.000127881		2.96739	6.37843e-05		2.96739	0.00244727		2.96739	0.000917043		2.96739	0.000167516
1.61176	0.000474136		2.97826	0.000128949		2.97826	6.40271e-05		2.97826	0.0024565		2.97826	0.000920475		2.97826	0.000168115
1.61765	0.000475717		2.98913	0.000128548		2.98913	6.40901e-05		2.98913	0.00246527		2.98913	0.000924266		2.98913	0.000168642
1.62353	0.000477768		3	0.000129063		3	6.43643e-05		3	0.00247573		3	0.000927931		3	0.000169056
1.62941	0.000478943		3.01087	0.000130233		3.01087	6.4695e-05		3.01087	0.00248381		3.01087	0.000931571		3.01087	0.000169599
1.63529	0.000480565		3.02174	0.00013003		3.02174	6.49079e-05		3.02174	0.00249121		3.02174	0.00093536		3.02174	0.000170107
1.64118	0.000482417		3.03261	0.000130359		3.03261	6.52517e-05		3.03261	0.0025013		3.03261	0.000939017		3.03261	0.00017053
1.64706	0.000483924		3.04348	0.000131607		3.04348	6.54533e-05		3.04348	0.0025111		3.04348	0.000942621		3.04348	0.000171071
1.65294	0.000485613		3.05435	0.000131329		3.05435	6.56216e-05		3.05435	0.00251803		3.05435	0.000946563		3.05435	0.000171582
1.65882	0.000487093		3.06522	0.000131593		3.06522	6.61062e-05		3.06522	0.00252795		3.06522	0.000949852		3.06522	0.000171974
1.66471	0.000488913		3.07609	0.000133		3.07609	6.62713e-05		3.07609	0.00253631		3.07609	0.000953397		3.07609	0.000172504
1.67059	0.000490531		3.08696	0.000132759		3.08696	6.65398e-05		3.08696	0.00254536		3.08696	0.00095711		3.08696	0.000173003
1.67647	0.000491715		3.09783	0.000132931		3.09783	6.68617e-05		3.09783	0.00255553		3.09783	0.000960792		3.09783	0.000173411
1.68235	0.000493809		3.1087	0.000134195		3.1087	6.71469e-05		3.1087	0.00256444		3.1087	0.000964247		3.1087	0.000173954
1.68824	0.000495475		3.11957	0.000134104		3.11957	6.73428e-05		3.11957	0.00257334		3.11957	0.000968221		3.11957	0.000174432
1.69412	0.000496664		3.13043	0.000134182		3.13043	6.77278e-05		3.13043	0.00258286		3.13043	0.000971831		3.13043	0.000174873
1.7	0.000498822		3.1413	0.000135527		3.1413	6.81288e-05		3.1413	0.00259405		3.1413	0.000975286		3.1413	0.000175384
1.70588	0.000500376		3.15217	0.000135513		3.15217	6.82429e-05		3.15217	0.00260379		3.15217	0.000979185		3.15217	0.000175972
1.71176	0.000501765		3.16304	0.000135549		3.16304	6.85896e-05		3.16304	0.00261274		3.16304	0.000982888		3.16304	0.000176365
1.71765	0.000503758		3.17391	0.000136773		3.17391	6.88601e-05		3.17391	0.00262182		3.17391	0.000986452		3.17391	0.000176818
1.72353	0.000505235		3.18478	0.000136947		3.18478	6.91658e-05		3.18478	0.00263282		3.18478	0.0009904		3.18478	0.00017732
1.72941	0.000506979		3.19565	0.000136725		3.19565	6.9423e-05		3.19565	0.00264074		3.19565	0.000994118		3.19565	0.000177664
1.73529	0.000508843		3.20652	0.000138084		3.20652	6.97078e-05		3.20652	0.0026507		3.20652	0.000997634		3.20652	0.000178107
1.74118	0.000510175		3.21739	0.000138197		3.21739	6.98886e-05		3.21739	0.00265915		3.21739	0.00100167		3.21739	0.00017861
1.74706	0.000512417		3.22826	0.000138024		3.22826	7.03434e-05		3.22826	0.00266966		3.22826	0.00100564		3.22826	0.000178974
1.75294	0.000513991		3.23913	0.000139325		3.23913	7.05845e-05		3.23913	0.00267866		3.23913	0.00100898		3.23913	0.000179399
1.75882	0.000515181		3.25	0.00013966		3.25	7.06965e-05		3.25	0.0026884		3.25	0.00101281		3.25	0.000179946
1.76471	0.000517629		3.26087	0.000139417		3.26087	7.10989e-05		3.26087	0.0026981		3.26087	0.00101643		3.26087	0.000180306
1.77059	0.000518809		3.27174	0.000140737		3.27174	7.13766e-05		3.27174	0.002707		3.27174	0.00101974		3.27174	0.000180677
1.77647	0.000520074		3.28261	0.000141068		3.28261	7.15936e-05		3.28261	0.00271635		3.28261	0.00102341		3.28261	0.000181166
1.78235	0.00052254		3.29348	0.000140754		3.29348	7.19124e-05		3.29348	0.00272672		3.29348	0.00102717		3.29348	0.000181519
1.78824	0.000523618		3.30435	0.000142022		3.30435	7.22027e-05		3.30435	0.0027374		3.30435	0.00103039		3.30435	0.000181906
1.79412	0.000525082		3.31522	0.000142435		3.31522	7.22798e-05		3.31522	0.00274875		3.31522	0.00103402		3.31522	0.000182383
1.8	0.000527253		3.32609	0.000142072		3.32609	7.26311e-05		3.32609	0.00275779		3.32609	0.00103812		3.32609	0.000182833
1.80588	0.000528292		3.33696	0.000143214		3.33696	7.29777e-05		3.33696	0.00276539		3.33696	0.00104151		3.33696	0.000183158
1.81176	0.00053003		3.34783	0.000143869		3.34783	7.30974e-05		3.34783	0.00277445		3.34783	0.00104527		3.34783	0.000183685
1.81765	0.000532007		3.3587	0.000143513		3.3587	7.33699e-05		3.3587	0.00278389		3.3587	0.00104926		3.3587	0.00018406
1.82353	0.000533185		3.36957	0.000144466		3.36957	7.37409e-05		3.36957	0.00279446		3.36957	0.00105302		3.36957	0.000184391
1.82941	0.000535166		3.38043	0.000145292		3.38043	7.39345e-05		3.38043	0.00280448		3.38043	0.00105682		3.38043	0.000184902
1.83529	0.000536754		3.3913	0.000144865		3.3913	7.41769e-05		3.3913	0.00281224		3.3913	0.00106056		3.3913	0.000185268
1.84118	0.000538164		3.40217	0.000145859		3.40217	7.43947e-05		3.40217	0.00282315		3.40217	0.00106388		3.40217	0.000185627
1.84706	0.000540436		3.41304	0.000146601		3.41304	7.46016e-05		3.41304	0.00283396		3.41304	0.00106748		3.41304	0.000186094
1.85294	0.000541599		3.42391	0.000146109		3.42391	7.49311e-05		3.42391	0.00284229		3.42391	0.00107123		3.42391	0.000186511
1.85882	0.000543129		3.43478	0.000147028		3.43478	7.52987e-05		3.43478	0.0028509		3.43478	0.00107487		3.43478	0.000186842
1.86471	0.000545484		3.44565	0.000148033		3.44565	7.5516e-05		3.44565	0.00286216		3.44565	0.00107846		3.44565	0.000187295
1.87059	0.000546595		3.45652	0.00014759		3.45652	7.57778e-05		3.45652	0.00287153		3.45652	0.00108196		3.45652	0.000187707
1.87647	0.000548316		3.46739	0.000148353		3.46739	7.61956e-05		3.46739	0.00288266		3.46739	0.0010857		3.46739	0.000188041
1.88235	0.00055046		3.47826	0.000149343		3.47826	7.63998e-05		3.47826	0.00289276		3.47826	0.00108931		3.47826	0.000188487
1.88824	0.000551672		3.48913	0.000148903		3.48913	7.66196e-05		3.48913	0.00289659		3.48913	0.00109319		3.48913	0.000188893
1.89412	0.00055337		3.5	0.000149618		3.5	7.69218e-05		3.5	0.00290327		3.5	0.001097		3.5	0.000189214
1.9	0.000555251		3.51087	0.000150701		3.51087	7.71918e-05		3.51087	0.00291461		3.51087	0.0011007		3.51087	0.000189628
1.90588	0.000556538		3.52174	0.00015032		3.52174	7.74585e-05		3.52174	0.00292846		3.52174	0.0011045		3.52174	0.000190059
1.91176	0.000558308		3.53261	0.000150853		3.53261	7.7765e-05		3.53261	0.00293574		3.53261	0.00110809		3.53261	0.000190345
1.91765	0.000559756		3.54348	0.000152094		3.54348	7.79606e-05		3.54348	0.00294458		3.54348	0.00111161		3.54348	0.000190724
1.92353	0.000561425		3.55435	0.000151655		3.55435	7.82262e-05		3.55435	0.00295299		3.55435	0.00111538		3.55435	0.000191161
1.92941	0.000563179		3.56522	0.000152179		3.56522	7.86566e-05		3.56522	0.00296334		3.56522	0.00111894		3.56522	0.000191415
1.93529	0.000564468		3.57609	0.000153398		3.57609	7.88814e-05		3.57609	0.00297107		3.57609	0.00112258		3.57609	0.00019189
1.94118	0.000566435		3.58696	0.000153084		3.58696	7.9078e-05		3.58696	0.002983		3.58696	0.00112652		3.58696	0.000192327
1.94706	0.000568072		3.59783	0.000153419		3.59783	7.9447e-05		3.59783	0.0029912		3.59783	0.00113033		3.59783	0.000192631
1.95294	0.000569294		3.6087	0.000154786		3.6087	7.9746e-05		3.6087	0.00300183		3.6087	0.00113401		3.6087	0.000193046
1.95882	0.000571461		3.61957	0.000154555		3.61957	8.00521e-05		3.61957	0.00301112		3.61957	0.00113779		3.61957	0.000193516
1.96471	0.000573155		3.63043	0.000154774		3.63043	8.03751e-05		3.63043	0.00302046		3.63043	0.00114154		3.63043	0.000193849
1.97059	0.000574596		3.6413	0.000156183		3.6413	8.06451e-05		3.6413	0.00302933		3.6413	0.00114491		3.6413	0.000194256
1.97647	0.000576579		3.65217	0.000156011		3.65217	8.09229e-05		3.65217	0.00303966		3.65217	0.00114897		3.65217	0.000194662
1.98235	0.000578191		3.66304	0.000156112		3.66304	8.1322e-05		3.66304	0.00305024		3.66304	0.00115243		3.66304	0.000194937
1.98824	0.000580007		3.67391	0.000157569		3.67391	8.1576e-05		3.67391	0.00306109		3.67391	0.00115625		3.67391	0.000195317
1.99412	0.000581712		3.68478	0.000157455		3.68478	8.17911e-05		3.68478	0.00306858		3.68478	0.00116025		3.68478	0.000195796
2	0.000583394		3.69565	0.000157579		3.69565	8.21371e-05		3.69565	0.00307771		3.69565	0.00116396		3.69565	0.000196174
2.00588	0.000585571		3.70652	0.000158915		3.70652	8.24391e-05		3.70652	0.00308668		3.70652	0.00116758		3.70652	0.000196533
2.01176	0.000586993		3.71739	0.000158925		3.71739	8.26903e-05		3.71739	0.00309568		3.71739	0.00117161		3.71739	0.000197036
2.01765	0.000588592		3.72826	0.000158858		3.72826	8.30337e-05		3.72826	0.00310594		3.72826	0.00117506		3.72826	0.000197381
2.02353	0.000591027		3.73913	0.0001602		3.73913	8.33124e-05		3.73913	0.00311585		3.73913	0.0011788		3.73913	0.000197697
2.02941	0.000592201		3.75	0.000160403		3.75	8.35907e-05		3.75	0.00312502		3.75	0.00118239		3.75	0.000198183
2.03529	0.000593926		3.76087	0.000160279		3.76087	8.39736e-05		3.76087	0.00313548		3.76087	0.00118624		3.76087	0.000198527
2.04118	0.00059628		3.77174	0.000161611		3.77174	8.43121e-05		3.77174	0.003146		3.77174	0.00118932		3.77174	0.00019887
2.04706	0.000597401		3.78261	0.00016184		3.78261	8.44861e-05		3.78261	0.0031567		3.78261	0.00119154		3.78261	0.00019936
2.05294	0.000599218		3.79348	0.000161556		3.79348	8.48763e-05		3.79348	0.00316566		3.79348	0.00119137		3.79348	0.000199727
2.05882	0.000601197		3.80435	0.000162888		3.80435	8.52102e-05		3.80435	0.00317584		3.80435	0.00119489		3.80435	0.000200126
2.06471	0.000602394		3.81522	0.000163325		3.81522	8.54693e-05		3.81522	0.00318656		3.81522	0.00119867		3.81522	0.0002006
2.07059	0.00060446		3.82609	0.000163092		3.82609	8.58198e-05		3.82609	0.00319506		3.82609	0.0012026		3.82609	0.000200993
2.07647	0.000606091		3.83696	0.000164259		3.83696	8.61389e-05		3.83696	0.00320508		3.83696	0.00120606		3.83696	0.000201324
2.08235	0.000607586		3.84783	0.000164712		3.84783	8.63656e-05		3.84783	0.00321512		3.84783	0.0012098		3.84783	0.00020182
2.08824	0.000609846		3.8587	0.000164506		3.8587	8.67476e-05		3.8587	0.00322485		3.8587	0.00121331		3.8587	0.000202224
2.09412	0.000611107		3.86957	0.000165791		3.86957	8.70356e-05		3.86957	0.00323438		3.86957	0.00121646		3.86957	0.000202589
2.1	0.000612988		3.88043	0.000166318		3.88043	8.72312e-05		3.88043	0.00324389		3.88043	0.00122005		3.88043	0.000203079
2.10588	0.000615418		3.8913	0.000165815		3.8913	8.75994e-05		3.8913	0.00325305		3.8913	0.00122459		3.8913	0.000203405
2.11176	0.00061651		3.90217	0.000167016		3.90217	8.80074e-05		3.90217	0.0032637		3.90217	0.0012281		3.90217	0.000203753
2.11765	0.000618605		3.91304	0.00016781		3.91304	8.81702e-05		3.91304	0.00327348		3.91304	0.00123167		3.91304	0.000204307
2.12353	0.000621051		3.92391	0.000167382		3.92391	8.84252e-05		3.92391	0.00328354		3.92391	0.00123557		3.92391	0.000204703
2.12941	0.000622109		3.93478	0.000168315		3.93478	8.88262e-05		3.93478	0.00329407		3.93478	0.0012391		3.93478	0.000205081
2.13529	0.0006242		3.94565	0.000169181		3.94565	8.91223e-05		3.94565	0.00330369		3.94565	0.00124299		3.94565	0.000205592
2.14118	0.000626366		3.95652	0.000168816		3.95652	8.94177e-05		3.95652	0.00331325		3.95652	0.00124994		3.95652	0.000205973
2.14706	0.000627714		3.96739	0.000169729		3.96739	8.97763e-05		3.96739	0.00332389		3.96739	0.00125028		3.96739	0.000206357
2.15294	0.000630056		3.97826	0.00017053		3.97826	9.00034e-05		3.97826	0.00333397		3.97826	0.0012539		3.97826	0.000206787
2.15882	0.000631801		3.98913	0.000170109		3.98913	9.03452e-05		3.98913	0.00334392		3.98913	0.00125768		3.98913	0.000207227
2.16471	0.000633333		4	0.000170948		4	9.07354e-05		4	0.00335349		4	0.00126132		4	0.000207588
2.17059	0.000635484		4.01087	0.000171995		4.01087	9.09819e-05		4.01087	0.0033639		4.01087	0.00126497		4.01087	0.000208034
2.17647	0.000637002		4.02174	0.000171598		4.02174	9.12974e-05		4.02174	0.00337391		4.02174	0.00126862		4.02174	0.000208461
2.18235	0.000639045		4.03261	0.000172276		4.03261	9.16021e-05		4.03261	0.00338451		4.03261	0.00127268		4.03261	0.00020875
2.18824	0.00064118		4.04348	0.000173376		4.04348	9.17709e-05		4.04348	0.0033938		4.04348	0.00127636		4.04348	0.000209171
2.19412	0.000642305		4.05435	0.000172931		4.05435	9.20421e-05		4.05435	0.00340397		4.05435	0.00128036		4.05435	0.000209591
2.2	0.000644407		4.06522	0.000173551		4.06522	9.24654e-05		4.06522	0.00341403		4.06522	0.00128447		4.06522	0.000209859
2.20588	0.000646355		4.07609	0.00017473		4.07609	9.26726e-05		4.07609	0.0034245		4.07609	0.00128821		4.07609	0.000210241
2.21176	0.000647584		4.08696	0.000174394		4.08696	9.29152e-05		4.08696	0.00343428		4.08696	0.00129166		4.08696	0.000210704
2.21765	0.000649974		4.09783	0.000174875		4.09783	9.32676e-05		4.09783	0.0034448		4.09783	0.00130014		4.09783	0.000211017
2.22353	0.000651665		4.1087	0.00017611		4.1087	9.35632e-05		4.1087	0.00345496		4.1087	0.001299		4.1087	0.000211385
2.22941	0.000653049		4.11957	0.000175768		4.11957	9.38853e-05		4.11957	0.00346473		4.11957	0.00130334		4.11957	0.000211736
2.23529	0.000654959		4.13043	0.000176112		4.13043	9.42387e-05		4.13043	0.00347538		4.13043	0.00130737		4.13043	0.000212058
2.24118	0.000656704		4.1413	0.00017743		4.1413	9.4495e-05		4.1413	0.00348497		4.1413	0.00131074		4.1413	0.000212411
2.24706	0.000658252		4.15217	0.000177136		4.15217	9.47873e-05		4.15217	0.00349488		4.15217	0.00131746		4.15217	0.000212866
2.25294	0.000660025		4.16304	0.000177415		4.16304	9.51041e-05		4.16304	0.00350531		4.16304	0.00132175		4.16304	0.000213147
2.25882	0.000661525		4.17391	0.000178748		4.17391	9.53118e-05		4.17391	0.00351526		4.17391	0.00132536		4.17391	0.000213574
2.26471	0.000663604		4.18478	0.000178485		4.18478	9.5689e-05		4.18478	0.00352555		4.18478	0.00132991		4.18478	0.000214056
2.27059	0.000664657		4.19565	0.000178798		4.19565	9.60581e-05		4.19565	0.00353571		4.19565	0.00133425		4.19565	0.000214405
2.27647	0.000666028		4.20652	0.00018012		4.20652	9.63249e-05		4.20652	0.00354511		4.20652	0.00133741		4.20652	0.000214786
2.28235	0.000668264		4.21739	0.000179936		4.21739	9.65941e-05		4.21739	0.00355504		4.21739	0.00134157		4.21739	0.000215268
2.28824	0.000669256		4.22826	0.000179966		4.22826	9.69875e-05		4.22826	0.00356405		4.22826	0.00134558		4.22826	0.000215628
2.29412	0.000670984		4.23913	0.000181347		4.23913	9.72583e-05		4.23913	0.00357392		4.23913	0.0013495		4.23913	0.000216025
2.3	0.000673301		4.25	0.000181321		4.25	9.75041e-05		4.25	0.00358291		4.25	0.00135307		4.25	0.000216466
2.30588	0.000674744		4.26087	0.000181288		4.26087	9.78698e-05		4.26087	0.00359219		4.26087	0.00135287		4.26087	0.000216837
2.31176	0.000676967		4.27174	0.00018267		4.27174	9.81505e-05		4.27174	0.00360179		4.27174	0.00135635		4.27174	0.000217203
2.31765	0.000678408		4.28261	0.000182722		4.28261	9.83715e-05		4.28261	0.0036114		4.28261	0.00136212		4.28261	0.000217636
2.32353	0.000680637		4.29348	0.00018268		4.29348	9.87517e-05		4.29348	0.00362151		4.29348	0.00136617		4.29348	0.00021796
2.32941	0.000682361		4.30435	0.000184003		4.30435	9.91073e-05		4.30435	0.00363024		4.30435	0.00137025		4.30435	0.000218311
2.33529	0.000684348		4.31522	0.000184205		4.31522	9.94097e-05		4.31522	0.00363903		4.31522	0.00137376		4.31522	0.000218769
2.34118	0.00068697		4.32609	0.000183917		4.32609	9.97883e-05		4.32609	0.00364964		4.32609	0.00137755		4.32609	0.000219088
2.34706	0.000689486		4.33696	0.000185269		4.33696	0.00010016		4.33696	0.00365822		4.33696	0.00138134		4.33696	0.000219451
2.35294	0.000690027		4.34783	0.000185683		4.34783	0.000100369		4.34783	0.0036679		4.34783	0.00138472		4.34783	0.000219886
2.35882	0.000692535		4.3587	0.000185305		4.3587	0.000100754		4.3587	0.00367661		4.3587	0.00138915		4.3587	0.000220249
2.36471	0.000695424		4.36957	0.000186663		4.36957	0.000101113		4.36957	0.00368655		4.36957	0.00139261		4.36957	0.00022056
2.37059	0.000695407		4.38043	0.000186992		4.38043	0.000101383		4.38043	0.00369624		4.38043	0.0013965		4.38043	0.000221049
2.37647	0.000694171		4.3913	0.000186667		4.3913	0.000101748		4.3913	0.00370593		4.3913	0.0014009		4.3913	0.000221415
2.38235	0.000696291		4.40217	0.000187897		4.40217	0.000102059		4.40217	0.00371583		4.40217	0.00140414		4.40217	0.000221763
2.38824	0.000697366		4.41304	0.000188272		4.41304	0.000102386		4.41304	0.00372573		4.41304	0.0014075		4.41304	0.000222193
2.39412	0.000699602		4.42391	0.000187964		4.42391	0.000102802		4.42391	0.00373534		4.42391	0.00141168		4.42391	0.000222574
2.4	0.000701417		4.43478	0.000189078		4.43478	0.000103146		4.43478	0.00374539		4.43478	0.00141485		4.43478	0.000222892
2.40588	0.000702746		4.44565	0.000189681		4.44565	0.000103368		4.44565	0.00375529		4.44565	0.00141875		4.44565	0.000223324
2.41176	0.000704896		4.45652	0.000189209		4.45652	0.000103736		4.45652	0.00376573		4.45652	0.00142282		4.45652	0.000223711
2.41765	0.000706295		4.46739	0.000190364		4.46739	0.000104201		4.46739	0.00377447		4.46739	0.00142643		4.46739	0.000224027
2.42353	0.00070801		4.47826	0.000191011		4.47826	0.000104512		4.47826	0.00378383		4.47826	0.00142989		4.47826	0.000224467
2.42941	0.000710088		4.48913	0.000190487		4.48913	0.000104871		4.48913	0.00379316		4.48913	0.00143395		4.48913	0.000224883
2.43529	0.000711279		4.5	0.000191473		4.5	0.000105341		4.5	0.00380146		4.5	0.00143739		4.5	0.000225189
2.44118	0.000713418		4.51087	0.000192275		4.51087	0.000105664		4.51087	0.00381138		4.51087	0.00144078		4.51087	0.000225568
2.44706	0.000715286		4.52174	0.000191841		4.52174	0.000106024		4.52174	0.00381942		4.52174	0.00144472		4.52174	0.000225961
2.45294	0.000716247		4.53261	0.000192683		4.53261	0.00010639		4.53261	0.00382921		4.53261	0.0014488		4.53261	0.000226197
2.45882	0.000718646		4.54348	0.000193685		4.54348	0.000106526		4.54348	0.00383793		4.54348	0.00145198		4.54348	0.000226661
2.46471	0.000720522		4.55435	0.000193193		4.55435	0.000106902		4.55435	0.00384677		4.55435	0.001456		4.55435	0.00022698
2.47059	0.00072178		4.56522	0.00019391		4.56522	0.000107319		4.56522	0.00385633		4.56522	0.00146026		4.56522	0.000227264
2.47647	0.00072416		4.57609	0.000194943		4.57609	0.000107559		4.57609	0.00386554		4.57609	0.00146327		4.57609	0.000227543
2.48235	0.00072601		4.58696	0.000194505		4.58696	0.000107912		4.58696	0.00387382		4.58696	0.00146686		4.58696	0.000228002
2.48824	0.000727592		4.59783	0.000195243		4.59783	0.000108374		4.59783	0.00388401		4.59783	0.00147013		4.59783	0.000228275
2.49412	0.000729698		4.6087	0.000196327		4.6087	0.000108566		4.6087	0.003892		4.6087	0.00147194		4.6087	0.000228707
2.5	0.000731228		4.61957	0.000195952		4.61957	0.000109024		4.61957	0.00390138		4.61957	0.00147585		4.61957	0.00022912
2.50588	0.000733045		4.63043	0.00019638		4.63043	0.000109423		4.63043	0.00390926		4.63043	0.00148049		4.63043	0.000229384
2.51176	0.000734924		4.6413	0.000197599		4.6413	0.000109745		4.6413	0.00391926		4.6413	0.00148291		4.6413	0.000229818
2.51765	0.000736531		4.65217	0.000197206		4.65217	0.000110101		4.65217	0.003928		4.65217	0.00148715		4.65217	0.000230192
2.52353	0.000738645		4.66304	0.000197711		4.66304	0.000110459		4.66304	0.00393533		4.66304	0.00149103		4.66304	0.000230491
2.52941	0.000740371		4.67391	0.000198984		4.67391	0.000110778		4.67391	0.00394408		4.67391	0.00149341		4.67391	0.000230898
2.53529	0.000742016		4.68478	0.000198547		4.68478	0.000111184		4.68478	0.00395349		4.68478	0.00149797		4.68478	0.000231396
2.54118	0.000744323		4.69565	0.000199035		4.69565	0.000111603		4.69565	0.00396062		4.69565	0.00150218		4.69565	0.00023177
2.54706	0.000745882		4.70652	0.000200222		4.70652	0.000111861		4.70652	0.00397046		4.70652	0.00150493		4.70652	0.000232127
2.55294	0.000747603		4.71739	0.000199828		4.71739	0.000112233		4.71739	0.00398205		4.71739	0.00150867		4.71739	0.000232605
2.55882	0.000749723		4.72826	0.000200157		4.72826	0.000112701		4.72826	0.00398961		4.72826	0.00151262		4.72826	0.000232992
2.56471	0.000751227		4.73913	0.000201398		4.73913	0.000113025		4.73913	0.00399755		4.73913	0.0015157		4.73913	0.000233393
2.57059	0.000753073		4.75	0.000201252		4.75	0.000113242		4.75	0.00400668		4.75	0.00151847		4.75	0.000233898
2.57647	0.000754938		4.76087	0.000201356		4.76087	0.000113532		4.76087	0.00401366		4.76087	0.00152228		4.76087	0.00023428
2.58235	0.000756579		4.77174	0.000202664		4.77174	0.000113921		4.77174	0.00402246		4.77174	0.00152592		4.77174	0.000234666
2.58824	0.000758581		4.78261	0.000202556		4.78261	0.000114223		4.78261	0.00403246		4.78261	0.0015292		4.78261	0.00023521
2.59412	0.000760105		4.79348	0.000202622		4.79348	0.000114587		4.79348	0.0040379		4.79348	0.00153302		4.79348	0.000235596
2.6	0.000762027		4.80435	0.000203963		4.80435	0.000114883		4.80435	0.00404938		4.80435	0.00153584		4.80435	0.000235945
2.60588	0.000764043		4.81522	0.000204027		4.81522	0.000115281		4.81522	0.00406035		4.81522	0.00153882		4.81522	0.000236464
2.61176	0.000765232		4.82609	0.000203972		4.82609	0.000115672		4.82609	0.00407081		4.82609	0.00154267		4.82609	0.000236872
2.61765	0.000767312		4.83696	0.000205282		4.83696	0.000115967		4.83696	0.00408075		4.83696	0.00154612		4.83696	0.000237164
2.62353	0.000769248		4.84783	0.000205277		4.84783	0.000116388		4.84783	0.00409618		4.84783	0.00154891		4.84783	0.000237616
2.62941	0.000770338		4.8587	0.000205203		4.8587	0.000116853		4.8587	0.00410519		4.8587	0.00155229		4.8587	0.000238074
2.63529	0.000772559		4.86957	0.000206507		4.86957	0.000117092		4.86957	0.00411453		4.86957	0.00155518		4.86957	0.0002385
2.64118	0.000774325		4.88043	0.000206566		4.88043	0.000117398		4.88043	0.00412526		4.88043	0.00155822		4.88043	0.000239008
2.64706	0.000775508		4.8913	0.000206452		4.8913	0.000117868		4.8913	0.00413479		4.8913	0.001562		4.8913	0.00023947
2.65294	0.000777598		4.90217	0.000207693		4.90217	0.000118259		4.90217	0.00414421		4.90217	0.00156497		4.90217	0.000239807
2.65882	0.0007791		4.91304	0.00020802		4.91304	0.000118528		4.91304	0.00415747		4.91304	0.00156754		4.91304	0.000240258
2.66471	0.000780694		4.92391	0.000207647		4.92391	0.000118881		4.92391	0.00417207		4.92391	0.00157079		4.92391	0.000240751
2.67059	0.000782557		4.93478	0.000208838		4.93478	0.00011917		4.93478	0.00417704		4.93478	0.00157516		4.93478	0.000240957
2.67647	0.000783824		4.94565	0.000209255		4.94565	0.00011947		4.94565	0.00418822		4.94565	0.00157836		4.94565	0.000241456
2.68235	0.000785869		4.95652	0.000208857		4.95652	0.000119925		4.95652	0.00419345		4.95652	0.00158158		4.95652	0.000241896
2.68824	0.000787597		4.96739	0.000210189		4.96739	0.00012035		4.96739	0.00420447		4.96739	0.00158637		4.96739	0.000242229
2.69412	0.000788729		4.97826	0.000210716		4.97826	0.000120538		4.97826	0.00421894		4.97826	0.00158904		4.97826	0.000242726
2.7	0.000791104		4.98913	0.000210294		4.98913	0.000121011		4.98913	0.00422847		4.98913	0.00159207		4.98913	0.000243165
2.70588	0.000792663		5	0.000211281		5	0.000121341		5	0.00424043		5	0.00159563		5	0.000243567
2.71176	0.000793833		5.01087	0.000212037		5.01087	0.00012179		5.01087	0.00424376		5.01087	0.00159872		5.01087	0.000244092
2.71765	0.000796258		5.02174	0.000211621		5.02174	0.000122212		5.02174	0.00425342		5.02174	0.00160252		5.02174	0.000244521
2.72353	0.000797843		5.03261	0.000212594		5.03261	0.000122536		5.03261	0.00426832		5.03261	0.00160597		5.03261	0.000244854
2.72941	0.000799259		5.04348	0.000213415		5.04348	0.000122823		5.04348	0.00426818		5.04348	0.00160922		5.04348	0.000245279
2.73529	0.000801801		5.05435	0.000213047		5.05435	0.000123341		5.05435	0.00427773		5.05435	0.00161245		5.05435	0.000245694
2.74118	0.000803349		5.06522	0.00021384		5.06522	0.000123744		5.06522	0.00428697		5.06522	0.00161627		5.06522	0.000245924
2.74706	0.000805115		5.07609	0.000214796		5.07609	0.000123955		5.07609	0.00429739		5.07609	0.00161935		5.07609	0.000246338
2.75294	0.000807311		5.08696	0.000214339		5.08696	0.00012437		5.08696	0.00431649		5.08696	0.00162224		5.08696	0.000246762
2.75882	0.000808985		5.09783	0.00021525		5.09783	0.000124866		5.09783	0.00432539		5.09783	0.00162554		5.09783	0.000247074
2.76471	0.000811224		5.1087	0.000216217		5.1087	0.000125125		5.1087	0.00433518		5.1087	0.00162838		5.1087	0.000247552
2.77059	0.000812991		5.11957	0.000215776		5.11957	0.000125421		5.11957	0.00434582		5.11957	0.00163183		5.11957	0.000248026
2.77647	0.000814646		5.13043	0.000216494		5.13043	0.000125923		5.13043	0.00432736		5.13043	0.00163529		5.13043	0.000248327
2.78235	0.000817107		5.1413	0.000217596		5.1413	0.000126173		5.1413	0.00433726		5.1413	0.00163863		5.1413	0.000248692
2.78824	0.000818621		5.15217	0.000217103		5.15217	0.000126645		5.15217	0.00434917		5.15217	0.00164154		5.15217	0.000249186
2.79412	0.000820197		5.16304	0.000217804		5.16304	0.000127275		5.16304	0.00435921		5.16304	0.00164485		5.16304	0.000249539
2.8	0.000822767		5.17391	0.000219001		5.17391	0.000127481		5.17391	0.00437028		5.17391	0.00164736		5.17391	0.000249931
2.80588	0.000824109		5.18478	0.000218523		5.18478	0.000127877		5.18478	0.00438067		5.18478	0.0016493		5.18478	0.000250362
2.81176	0.000825897		5.19565	0.000219095		5.19565	0.000128295		5.19565	0.00439286		5.19565	0.00165249		5.19565	0.000250725
2.81765	0.000828113		5.20652	0.000220357		5.20652	0.000128695		5.20652	0.00440396		5.20652	0.00165668		5.20652	0.000251125
2.82353	0.000829625		5.21739	0.000220025		5.21739	0.000129191		5.21739	0.00441319		5.21739	0.00165839		5.21739	0.000251507
2.82941	0.000831419		5.22826	0.000220383		5.22826	0.000129645		5.22826	0.00442097		5.22826	0.00166223		5.22826	0.000251845
2.83529	0.000833482		5.23913	0.000221629		5.23913	0.000129764		5.23913	0.00443228		5.23913	0.0016658		5.23913	0.000252258
2.84118	0.000835185		5.25	0.000221386		5.25	0.000130181		5.25	0.00444436		5.25	0.00166729		5.25	0.000252708
2.84706	0.000837225		5.26087	0.000221773		5.26087	0.000130681		5.26087	0.004454		5.26087	0.00167166		5.26087	0.000253131
2.85294	0.000838602		5.27174	0.000223072		5.27174	0.000131031		5.27174	0.00446185		5.27174	0.0016735		5.27174	0.000253355
2.85882	0.000840662		5.28261	0.000222869		5.28261	0.000131454		5.28261	0.0044693		5.28261	0.00167634		5.28261	0.000253783
2.86471	0.000842731		5.29348	0.000223047		5.29348	0.000131759		5.29348	0.00447861		5.29348	0.0016797		5.29348	0.000254103
2.87059	0.000843894		5.30435	0.000224423		5.30435	0.00013216		5.30435	0.00448971		5.30435	0.00168255		5.30435	0.000254384
2.87647	0.000845899		5.31522	0.000224314		5.31522	0.000132591		5.31522	0.00450056		5.31522	0.00168671		5.31522	0.000254818
2.88235	0.000847991		5.32609	0.000224345		5.32609	0.000133156		5.32609	0.0045106		5.32609	0.0016924		5.32609	0.00025507
2.88824	0.000849178		5.33696	0.000225803		5.33696	0.000133506		5.33696	0.00452056		5.33696	0.00169596		5.33696	0.000255406
2.89412	0.000851136		5.34783	0.000225831		5.34783	0.00013388		5.34783	0.00452928		5.34783	0.00169846		5.34783	0.000255768
2.9	0.000852897		5.3587	0.000225799		5.3587	0.000134491		5.3587	0.00453888		5.3587	0.00170126		5.3587	0.000256102
2.90588	0.00085437		5.36957	0.000226967		5.36957	0.00013469		5.36957	0.00454684		5.36957	0.00170462		5.36957	0.000256256
2.91176	0.000856366		5.38043	0.000227155		5.38043	0.000135123		5.38043	0.0045571		5.38043	0.00170494		5.38043	0.000256756
2.91765	0.000857782		5.3913	0.000227116		5.3913	0.000135591		5.3913	0.00456633		5.3913	0.00170875		5.3913	0.000257152
2.92353	0.000859485		5.40217	0.00022839		5.40217	0.000136026		5.40217	0.00457637		5.40217	0.00171415		5.40217	0.000257338
2.92941	0.00086138		5.41304	0.000228576		5.41304	0.000136506		5.41304	0.00458552		5.41304	0.00171714		5.41304	0.000257754
2.93529	0.000862741		5.42391	0.000228397		5.42391	0.000137015		5.42391	0.00459434		5.42391	0.00172074		5.42391	0.000258192
2.94118	0.00086484		5.43478	0.000229745		5.43478	0.000137215		5.43478	0.00460418		5.43478	0.00172385		5.43478	0.000258461
2.94706	0.000866473					5.44565	0.000137729
2.95294	0.000867814					5.45652	0.000138179
2.95882	0.000870391					5.46739	0.000138668
2.96471	0.00087191
2.97059	0.000873288
2.97647	0.000875962
2.98235	0.000877461
2.98824	0.000878973
2.99412	0.000881269
3	0.000882772
3.00588	0.000884624
3.01176	0.000886467
3.01765	0.000887939
3.02353	0.00089034
3.02941	0.000891863
3.03529	0.000893388
3.04118	0.000895805
3.04706	0.000897279
3.05294	0.000898973
3.05882	0.000901388
3.06471	0.000902876
3.07059	0.000904664
3.07647	0.000907024
3.08235	0.000908546
3.08824	0.000910562
3.09412	0.000912465
3.1	0.000914396
3.10588	0.000916288
3.11176	0.000918005
3.11765	0.000920117
3.12353	0.000922103
3.12941	0.000923456
3.13529	0.000925727
3.14118	0.000927635
3.14706	0.000929149
3.15294	0.00093116
3.15882	0.000932908
3.16471	0.000934629
3.17059	0.000936548
3.17647	0.000938139
3.18235	0.000940217
3.18824	0.000941978
3.19412	0.000943533
3.2	0.000945936
3.20588	0.000947491
3.21176	0.000949277
3.21765	0.000951641
3.22353	0.000953005
3.22941	0.000954741
3.23529	0.000957118
3.24118	0.000958238
3.24706	0.00096003
3.25294	0.000962204
3.25882	0.00096355
3.26471	0.0009658
3.27059	0.000967356
3.27647	0.000968946
3.28235	0.000971205
3.28824	0.000972517
3.29412	0.000974086
3.3	0.000976423
3.30588	0.000977246
3.31176	0.000978968
3.31765	0.000981058
3.32353	0.000982166
3.32941	0.000983976
3.33529	0.000985848
3.34118	0.000987094
3.34706	0.000988754
3.35294	0.0009903
3.35882	0.000992189
3.36471	0.000993967
3.37059	0.000995507
3.37647	0.000996714
3.38235	0.000998662
3.38824	0.000999598
3.39412	0.00100144
3.4	0.00100325
3.40588	0.00100461
3.41176	0.00100622
3.41765	0.00100794
3.42353	0.00100917
3.42941	0.00101097
3.43529	0.00101298
3.44118	0.00101427
3.44706	0.00101552
3.45294	0.0010172
3.45882	0.00101888
3.46471	0.00102043
3.47059	0.00102136
3.47647	0.00102321
3.48235	0.00102428
3.48824	0.00102572
3.49412	0.00102757
3.5	0.00102868
3.50588	0.00103036
3.51176	0.00103186
3.51765	0.00103313
3.52353	0.00103493
3.52941	0.00103627
3.53529	0.00103713
3.54118	0.00103933
3.54706	0.0010402
3.55294	0.00104183
3.55882	0.00104385
3.56471	0.0010447
3.57059	0.00104651
3.57647	0.00104859
3.58235	0.00104925
3.58824	0.00105118
3.59412	0.00105262
3.6	0.00105397
3.60588	0.0010558
3.61176	0.00105686
3.61765	0.00105808
3.62353	0.00106
3.62941	0.00106034
3.63529	0.0010625
3.64118	0.00106415
3.64706	0.00106485
3.65294	0.00106683
3.65882	0.00106851
3.66471	0.00106914
3.67059	0.00107102
3.67647	0.00107275
3.68235	0.00107387
3.68824	0.0010756
3.69412	0.00107691
3.7	0.00107858
3.70588	0.00108028
3.71176	0.00108145
3.71765	0.00108386
3.72353	0.00108503
3.72941	0.00108658
3.73529	0.00108861
3.74118	0.00109004
3.74706	0.00109137
3.75294	0.00109317
3.75882	0.00109432
3.76471	0.001096
3.77059	0.00109767
3.77647	0.00109919
3.78235	0.00110111
3.78824	0.00110215
3.79412	0.00110383
3.8	0.00110567
3.80588	0.00110658
3.81176	0.00110843
3.81765	0.00111009
3.82353	0.00111107
3.82941	0.00111294
3.83529	0.00111449
3.84118	0.00111575
3.84706	0.00111771
3.85294	0.00111903
3.85882	0.00112078
3.86471	0.00112282
3.87059	0.00112397
3.87647	0.00112612
3.88235	0.00112796
3.88824	0.00112883
3.89412	0.0011311
3.9	0.0011325
3.90588	0.00113341
3.91176	0.00113586
3.91765	0.0011372
3.92353	0.00113869
3.92941	0.00114095
3.93529	0.00114235
3.94118	0.00114406
3.94706	0.00114604
3.95294	0.00114737
3.95882	0.00114943
3.96471	0.00115126
3.97059	0.00115224
3.97647	0.00115472
3.98235	0.00115654
3.98824	0.001158
3.99412	0.00116015
4	0.00116157
4.00588	0.00116347
4.01176	0.00116531
4.01765	0.00116686
4.02353	0.00116891
4.02941	0.0011707
4.03529	0.00117236
4.04118	0.00117425
4.04706	0.00117563
4.05294	0.00117759
4.05882	0.00117952
4.06471	0.00118037
4.07059	0.00118205
4.07647	0.0011844
4.08235	0.00118536
4.08824	0.00118754
4.09412	0.00118915
4.1	0.00119095
4.10588	0.00119246
4.11176	0.00119392
4.11765	0.00119582
4.12353	0.00119796
4.12941	0.00119912
4.13529	0.00120148
4.14118	0.00120302
4.14706	0.00120422
4.15294	0.00120649
4.15882	0.00120797
4.16471	0.00120907
4.17059	0.00121163
4.17647	0.00121273
4.18235	0.00121455
4.18824	0.00121664
4.19412	0.00121799
4.2	0.00121955
4.20588	0.00122164
4.21176	0.00122267
4.21765	0.00122526
4.22353	0.00122664
4.22941	0.00122795
4.23529	0.00123014
4.24118	0.00123145
4.24706	0.00123282
4.25294	0.0012352
4.25882	0.00123639
4.26471	0.00123787
4.27059	0.00123972
4.27647	0.00124102
4.28235	0.00124283
4.28824	0.00124444
4.29412	0.00124592
4.3	0.00124788
4.30588	0.00124923
4.31176	0.00125079
4.31765	0.00125274
4.32353	0.0012538
4.32941	0.00125542
4.33529	0.00125706
4.34118	0.00125828
4.34706	0.00126004
4.35294	0.00126167
4.35882	0.00126307
4.36471	0.0012646
4.37059	0.00126592
4.37647	0.00126784
4.38235	0.00126937
4.38824	0.00127054
4.39412	0.00127262
4.4	0.00127386
4.40588	0.00127505
4.41176	0.00127735
4.41765	0.00127865
4.42353	0.00127994
4.42941	0.00128193
4.43529	0.00128316
4.44118	0.00128488
4.44706	0.00128649
4.45294	0.0012878
4.45882	0.00128986
4.46471	0.00129137
4.47059	0.00129275
4.47647	0.00129514
4.48235	0.00129638
4.48824	0.0012979
4.49412	0.00130049
4.5	0.00130182
4.50588	0.00130368
4.51176	0.00130608
4.51765	0.0013074
4.52353	0.0013095
4.52941	0.00131162
4.53529	0.00131299
4.54118	0.0013152
4.54706	0.00131693
4.55294	0.00131852
4.55882	0.00132077
4.56471	0.00132218
4.57059	0.00132383
4.57647	0.0013262
4.58235	0.00132747
4.58824	0.0013295
4.59412	0.00133165
4.6	0.00133286
4.60588	0.00133466
4.61176	0.00133654
4.61765	0.00133804
4.62353	0.00133985
4.62941	0.00134154
4.63529	0.00134354
4.64118	0.00134537
4.64706	0.00134678
4.65294	0.00134874
4.65882	0.00135034
4.66471	0.00135172
4.67059	0.00135396
4.67647	0.00135553
4.68235	0.00135708
4.68824	0.00135903
4.69412	0.00136077
4.7	0.00136256
4.70588	0.00136427
4.71176	0.00136587
4.71765	0.00136833
4.72353	0.00136995
4.72941	0.0013719
4.73529	0.00137432
4.74118	0.00137571
4.74706	0.00137766
4.75294	0.00138022
4.75882	0.00138176
4.76471	0.00138408
4.77059	0.00138634
4.77647	0.00138788
4.78235	0.00139019
4.78824	0.00139209
4.79412	0.00139384
4.8	0.00139612
4.80588	0.00139737
4.81176	0.00139925
4.81765	0.0014015
4.82353	0.00140248
4.82941	0.00140467
4.83529	0.00140715
4.84118	0.00140839
4.84706	0.00141068
4.85294	0.00141295
4.85882	0.00141445
4.86471	0.00141691
4.87059	0.00141881
4.87647	0.00142086
4.88235	0.00142298
4.88824	0.00142458
4.89412	0.00142669
4.9	0.00142902
4.90588	0.00143058
4.91176	0.00143282
4.91765	0.0014348
4.92353	0.0014364
4.92941	0.0014388
4.93529	0.00144067
4.94118	0.00144216
4.94706	0.00144443
4.95294	0.00144611
4.95882	0.00144791
4.96471	0.00144993
4.97059	0.00145179
4.97647	0.001454
4.98235	0.00145547
4.98824	0.00145754
4.99412	0.00145989
5	0.00146143
5.00588	0.00146338
5.01176	0.00146577
5.01765	0.00146747
5.02353	0.00146959
5.02941	0.00147224
5.03529	0.00147442
5.04118	0.00147705
5.04706	0.00147901
5.05294	0.00148089
5.05882	0.00148363
5.06471	0.00148547
5.07059	0.00148798
5.07647	0.00149065
5.08235	0.00149215
5.08824	0.00149484
5.09412	0.00149724
5.1	0.0014993
5.10588	0.00150213
5.11176	0.00150471
5.11765	0.00150667
5.12353	0.00150948
5.12941	0.00151155
5.13529	0.00151362
5.14118	0.00151633
5.14706	0.00151821
5.15294	0.00152086
5.15882	0.00152272
5.16471	0.00152445
5.17059	0.00152702
5.17647	0.00152926
5.18235	0.00153103
5.18824	0.00153362
5.19412	0.00153576
5.2	0.0015379
5.20588	0.00154038
5.21176	0.0015426
5.21765	0.00154498
5.22353	0.00154758
5.22941	0.00155006
5.23529	0.00155323
5.24118	0.00155495
5.24706	0.00155679
5.25294	0.00155941
5.25882	0.00156096
5.26471	0.00156359
5.27059	0.00156663
5.27647	0.0015687
5.28235	0.00157085
5.28824	0.00157385
5.29412	0.00157645

## Sheet: Figure 4E
N + 1-1000 RNA
Frequency (1/s)	Elastic Modulus	Viscous Modulus
92	830.384	31.7562
46	815.657	141.586
30.6667	778.912	202.594
23	731.325	264.289
18.4	662.705	325.597
15.3333	596.095	375.096
13.1429	537.05	395.226
11.5	487.705	396.752
10.2222	449.189	391.65
9.2	413.105	386.889
8.36364	387.635	379.942
7.66667	395.412	339.44
7.07692	382.926	317.679
6.57143	366.679	314.26
6.13333	392.425	263.886
5.75	387.162	240.656
5.41176	338.334	296.647
5.11111	326.592	300.856
4.84211	327.551	275.549
4.6	265.846	314.228
4.38095	234.509	327.269
4.18182	256.095	301.405
4	235.434	299.934
3.83333	216.948	300.837
3.68	238.492	275.472
3.53846	235.533	267.691
3.40741	241.97	255.64
3.28571	261.037	226.394
3.17241	239.355	238.09
3.06667	233.461	239.719
2.96774	263.293	197.37
2.875	248.127	206.394
2.78788	213.757	237.422
2.70588	229.27	218.728
2.62857	209.048	228.197
2.55556	170.561	248.702
2.48649	187.498	233.501
2.42105	181.529	230.09
2.35897	158.275	240.685
2.3	179.457	223.153
2.2439	169.357	222.703
2.19048	138.601	235.872
2.13953	164.32	218.392
2.09091	153.617	218.964
2.04444	129.609	227.528
2	163.173	205.361
1.95745	159.939	201.533
1.91667	136.706	213.261
1.87755	179.61	180.341
1.84	180.575	173.197
1.80392	143.23	199.861
1.76923	168.798	179.993
1.73585	172.416	171.045
1.7037	121.828	202.9
1.67273	125.407	199.302
1.64286	138.903	187.581
1.61404	103.169	201.47
1.58621	113.447	195.555
1.55932	130.382	183.589
1.53333	106.768	192.468
1.5082	111.636	188.662
1.48387	119.004	181.683
1.46032	89.2083	191.356
1.4375	104.368	184.233
1.41538	124.708	170.473
1.39394	96.7886	181.782
1.37313	103.47	178.051
1.35294	121.574	165.752
1.33333	96.5243	175.795
1.31429	90.9274	176.47
1.29577	101.806	169.711
1.27778	79.7014	175.894
1.26027	94.3457	169.114
1.24324	113.662	156.791
1.22667	86.2749	167.841
1.21053	97.7367	162.715
1.19481	130.682	138.805
1.17949	100.887	156.436
1.16456	84.5322	162.948
1.15	121.556	141.047
1.1358	104.693	149.733
1.12195	80.9787	159.618
1.10843	103.669	147.827
1.09524	90.9369	152.242
1.08235	71.1426	158.502
1.06977	97.437	146.365
1.05747	78.9223	152.532
1.04545	52.7844	158.286
1.03371	79.4637	150.268
1.02222	78.2875	148.281
1.01099	56.2195	153.385
1	74.5751	147.445
0.989247	73.2639	146.487
0.978723	59.4562	149.134
0.968421	79.203	141.558
0.958333	66.9893	144.177
0.948454	57.4726	145.993
0.938776	83.0863	136.353
0.929293	70.79	139.454
0.92	40.2376	145.125
0.910891	70.3316	137.723
0.901961	71.7522	135.523
0.893204	42.2494	141.567
0.884615	62.7175	136.942
0.87619	67.2813	133.796
0.867925	40.7284	138.617
0.859813	52.4784	136.025
0.851852	67.7605	130.325
0.844037	41.1728	135.597
0.836364	46.1078	134.206
0.828829	49.9339	132.372
0.821429	35.3461	133.016
0.814159	51.868	129.975
0.807018	58.7509	126.848
0.8	38.8455	130.231
0.793103	55.4345	126.539
0.786325	65.1653	121.908
0.779661	27.0412	128.013
0.773109	29.1611	127.603
0.766667	40.6522	125.62
0.760331	17.2531	124.979
0.754098	15.4009	124.018
0.747967	38.569	122.827
0.741935	31.9698	122.602
0.736	41.1853	120.993
0.730159	60.3529	115.215
0.724409	43.074	118.872
0.71875	43.3335	118.473
0.713178	58.6868	113.423
0.707692	41.1646	117.07
0.70229	36.6145	117.306
0.69697	60.7212	110.215
0.691729	34.6682	115.824
0.686567	28.8888	115.889
0.681481	61.6656	107.656
0.676471	42.0953	112.445
0.671533	23.4187	113.971
0.666667	46.2035	110.741
0.661871	35.8981	111.645
0.657143	20.4547	111.827
0.652482	41.1088	109.477
0.647887	32.0923	110.035
0.643357	31.5955	109.735
0.638889	54.4233	103.831
0.634483	36.8316	107.51
0.630137	23.0095	108.321
0.62585	46.0426	104.661
0.621622	26.8409	106.816
0.61745	3.51588	104.335
0.613333	29.9036	105.561
0.609272	30.2044	104.544
0.605263	10.8577	103.768
0.601307	33.6148	103.367
0.597403	44.0146	100.439
0.593548	25.2969	102.747
0.589744	31.4534	101.885
0.585987	34.5826	100.829
0.582278	24.2238	101.316
0.578616	19.9572	100.797
0.575	4.60231	98.4611
0.571429	10.4659	93.2932
0.567901	6.65171	97.7046
0.564417	0.192171	95.4589
0.560976	17.0787	88.0641
0.557576	8.57532	96.4235
0.554217	24.4118	96.3055
0.550898	0.287094	93.2728
0.547619	10.4536	95.0023
0.544379	29.221	94.4799
0.541176	8.85621	93.6191
0.538012	20.0857	94.0684
0.534884	32.5486	92.3753
0.531792	15.6414	92.9196
0.528736	21.7624	92.8042
0.525714	31.7688	91.1706
0.522727	11.3554	91.227
0.519774	10.0292	90.7376
0.516854	17.8589	90.8153
0.513966	6.72218	85.6506
0.511111	4.55991	88.4626
0.508287	23.3662	89.1291
0.505495	4.6628	84.7467
0.502732	3.79869	85.0851
0.5	20.6644	88.0286
0.497297	0.931763	85.108
0.494624	15.151	78.5493
0.491979	17.6975	86.5591
0.489362	18.1755	86.1091
0.486772	3.40416	84.1118
0.484211	21.1232	85.3808
0.481675	21.0189	84.7711
0.479167	12.1076	84.2712
0.476684	15.9576	84.2316
0.474227	21.644	83.6199
0.471795	3.78057	82.0285
0.469388	9.23928	82.4707
0.467005	1.09951	80.5971
0.464646	12.0086	75.3071
0.462312	2.14442	80.1012
0.46	2.85522	78.0489
0.457711	13.4796	73.3219
0.455446	1.30037	78.6586
0.453202	6.60866	79.1539
0.45098	10.792	73.457
0.44878	1.1538	77.4279
0.446602	3.00472	75.743
0.444444	10.6359	72.403
0.442308	7.96128	77.5367
0.440191	5.28422	76.5882
0.438095	7.28298	72.8102
0.436019	11.2783	76.9242
0.433962	7.66047	76.022
0.431925	12.4006	69.2965
0.429907	0.755602	73.6731
0.427907	5.58857	74.6413
0.425926	0.927461	73.3471
0.423963	8.81649	74.5159
0.422018	4.16412	73.427
0.420091	1.53055	72.6371
0.418182	10.9787	73.7678
0.41629	3.10495	72.1923
0.414414	2.17261	70.6648
0.412556	17.0255	72.9784
0.410714	15.3826	72.6473
0.408889	1.52075	69.9208
0.40708	5.0428	71.2815
0.405286	0.884556	70.0052
0.403509	13.6561	63.7653
0.401747	6.94836	66.7937
0.4	5.03752	67.1111
0.398268	15.8212	61.4415
0.396552	9.14044	64.9142
0.39485	0.535964	67.6016
0.393162	13.3057	61.9597
0.391489	5.65337	65.3594
0.389831	7.63105	68.4227
0.388186	3.98402	65.3483
0.386555	9.41133	68.0866
0.384937	15.3429	67.9588
0.383333	6.177	67.09
0.381743	3.388	66.5496
0.380165	1.58072	65.7205
0.378601	5.36962	63.3613
0.377049	3.28888	63.7325
0.37551	2.56477	63.701
0.373984	10.4029	60.3026
0.37247	11.3087	59.5138
0.370968	15.5536	56.6192
0.369478	17.1751	55.0679
0.368	17.8017	54.2652
0.366534	9.23737	59.341
0.365079	3.98513	61.2431
0.363636	6.72	59.8986
0.362205	5.04521	60.358
0.360784	7.76073	58.8902
0.359375	9.28858	57.9971
0.357977	0.28784	61.1171
0.356589	3.24168	61.6528
0.355212	0.994284	60.9797
0.353846	1.24301	60.8455
0.35249	3.35431	59.2989
0.351145	8.33881	56.9866
0.34981	16.2119	51.9525
0.348485	20.1844	48.4413
0.34717	19.0513	49.1494
0.345865	18.1626	49.5759
0.344569	17.4761	49.833
0.343284	20.3943	46.9471
0.342007	16.9375	49.7166
0.340741	16.9558	49.41
0.339483	24.5859	41.3453
0.338235	17.8098	48.1773
0.336996	2.80973	56.1345
0.335766	11.2901	52.0795
0.334545	6.49196	54.445
0.333333	4.17528	57.3943
0.33213	11.9147	51.1025
0.330935	9.46539	52.296
0.329749	10.625	51.3616
0.328571	16.8125	46.9624
0.327402	9.41202	51.7011
0.326241	9.96818	50.9865
0.325088	21.6623	41.5268
0.323944	13.1493	48.6922
0.322807	7.45283	51.6318
0.321678	23.8297	37.9298
0.320557	19.1106	43.1805
0.319444	12.8235	47.9012
0.318339	19.3942	42.1843
0.317241	19.8199	41.6458
0.316151	9.58758	49.1512
0.315068	13.5931	46.4456
0.313993	12.9579	46.637
0.312925	11.7998	47.1911
0.311864	18.9612	41.2223
0.310811	8.89592	48.5136
0.309764	7.42469	48.9139
0.308725	17.9642	41.4561
0.307692	11.9721	46.0945
0.306667	2.3355	50.4213
0.305648	17.1981	41.526
0.304636	10.736	46.1969
0.30363	2.73191	51.1827
0.302632	11.0029	45.5886
0.301639	7.76668	47.3381
0.300654	5.73144	51.1642
0.299674	9.23156	46.0744
0.298701	14.579	42.4324
0.297735	1.12314	49.2206
0.296774	3.83482	48.0531
0.29582	6.39743	46.8517
0.294872	0.94367	49.243
0.29393	5.55476	46.9201
0.292994	11.1565	43.8033
0.292063	7.91181	45.4501
0.291139	17.1706	38.541
0.290221	19.8851	35.415
0.289308	9.92831	43.775
0.288401	8.81123	44.1454
0.2875	14.1318	40.4529
0.286604	7.54094	44.5489
0.285714	6.00161	45.0995
0.28483	10.6783	42.3997
0.283951	5.77742	44.8694
0.283077	10.5304	42.1311
0.282209	15.347	38.3792
0.281346	7.96182	43.3355
0.280488	10.1208	41.8352
0.279635	17.5761	35.5759
0.278788	13.1811	39.4538
0.277946	11.6439	40.3526
0.277108	17.8347	34.6983
0.276276	15.7454	36.6426
0.275449	15.7367	36.4436
0.274627	18.1909	33.6762
0.27381	12.8121	38.6071
0.272997	11.9428	39.0195
0.272189	16.2817	35.1452
0.271386	11.7586	38.8792
0.270588	9.2935	40.3057
0.269795	15.1577	35.7057
0.269006	13.7826	36.7794
0.268222	12.8486	37.3435
0.267442	18.412	31.6187
0.266667	15.3739	34.8088
0.265896	12.8314	36.825
0.26513	18.4116	30.9645
0.264368	16.2123	33.4266
0.26361	12.0087	36.9664
0.262857	17.5087	31.5244
0.262108	16.5976	32.4224
0.261364	12.4954	36.0805
0.260623	16.4251	32.2186
0.259887	12.8631	35.4916
0.259155	8.17727	38.5289
0.258427	16.2835	31.856
0.257703	15.3798	32.7102
0.256983	6.04265	39.2396
0.256267	12.8577	34.6348
0.255556	16.5125	30.9488
0.254848	9.54269	36.8717
0.254144	12.5209	34.4969
0.253444	17.0132	29.8065
0.252747	13.2889	33.543
0.252055	14.6733	32.057
0.251366	16.1178	30.3858
0.250681	12.8068	33.4997
0.25	14.6946	31.5402
0.249322	13.6767	32.4071
0.248649	3.93294	38.4834
0.247978	7.7033	36.5103
0.247312	10.6605	34.5205
0.246649	3.21016	38.446
0.245989	7.4497	36.2724
0.245333	13.5261	31.7233
0.244681	9.60021	34.7472
0.244032	10.6133	33.8757
0.243386	15.0165	29.7781
0.242744	12.7407	31.8722
0.242105	12.6603	31.7817
0.24147	10.8231	33.1757
0.240838	7.5233	35.2382
0.240209	11.6143	32.2854
0.239583	13.6817	30.3338
0.238961	10.2156	33.1131
0.238342	13.8432	29.8302
0.237726	16.0738	27.1568
0.237113	9.85199	32.9958
0.236504	9.81649	32.8587
0.235897	13.7048	29.4291
0.235294	8.9893	33.2185
0.234694	6.63983	34.4896
0.234097	13.0947	29.6438
0.233503	12.8922	29.7437
0.232911	12.0739	30.3362
0.232323	17.3643	23.8697
0.231738	16.5208	25.0182
0.231156	13.142	28.8997
0.230576	15.9076	25.5212
0.23	14.8082	26.8305
0.229426	11.8404	29.7276
0.228856	14.4369	26.943
0.228288	14.8563	26.3247
0.227723	13.8209	27.3692
0.22716	16.6904	23.457
0.226601	15.288	25.3332
0.226044	12.793	28.0163
0.22549	16.7318	22.8569
0.224939	16.9091	22.4491
0.22439	14.1676	26.1496
0.223844	17.9458	20.0096
0.223301	19.4751	15.2935
0.22276	17.6151	20.3431
0.222222	17.7906	19.7069
0.221687	16.4983	22.0352
0.221154	10.5986	28.8112
0.220624	12.1718	27.259
0.220096	12.3373	27.0453
0.21957	7.06902	31.0115
0.219048	14.4784	24.3085
0.218527	16.1753	21.7022
0.218009	12.1878	26.6889
0.217494	15.9872	21.6503
0.216981	17.3574	18.9077
0.216471	14.738	23.2759
0.215962	16.0498	21.0753
0.215457	16.5793	19.9507
0.214953	13.8778	23.9943
0.214452	16.0498	20.612
0.213953	15.8804	20.7707
0.213457	13.9588	23.4847
0.212963	16.2723	19.6788
0.212471	17.1665	17.5855
0.211982	13.5412	23.6299
0.211494	11.0545	26.1491
0.211009	13.198	23.7687
0.210526	10.3003	26.6546
0.210046	7.66465	28.5657
0.209567	10.154	26.5691
0.209091	12.7106	23.931
0.208617	13.9678	22.2212
0.208145	13.5135	22.7228
0.207675	13.4545	22.6607
0.207207	16.1856	17.9824
0.206742	16.3532	17.4622
0.206278	12.6707	23.2562
0.205817	14.328	20.8758
0.205357	16.2852	17.0821
0.2049	13.0591	22.4474
0.204444	12.0656	23.4766
0.203991	14.3952	20.2578
0.20354	11.3019	24.0906
0.203091	8.86478	26.1688
0.202643	13.5374	21.2184
0.202198	12.3839	22.6088
0.201754	12.0001	22.9147
0.201313	14.9843	18.4508
0.200873	14.7012	18.9003
0.200436	14.0739	19.7872
0.2	15.7404	16.4218
0.199566	14.8679	18.1167
0.199134	14.445	18.7385
0.198704	16.2798	14.2997
0.198276	13.6109	19.8926
0.197849	11.5827	22.3761
0.197425	15.57	15.7647
0.197002	15.2759	16.3914
0.196581	9.49229	24.1708
0.196162	13.3589	19.6117
0.195745	14.8385	16.8925
0.195329	10.7349	22.7111
0.194915	15.1109	15.9612
0.194503	16.4546	10.8803
0.194093	14.7716	16.4497
0.193684	15.427	14.5378
0.193277	16.1195	11.8049
0.192872	14.1049	17.36
0.192469	15.4998	13.8208
0.192067	15.4779	13.6914
0.191667	12.3221	19.8009
0.191268	14.3372	16.2696
0.190871	13.9148	17.079
0.190476	11.3521	20.7639
0.190083	13.3299	17.834
0.189691	14.7827	14.6834
0.1893	13.2449	17.7405
0.188912	14.5832	14.9069
0.188525	15.3055	12.4903
0.188139	14.5761	14.5966
0.187755	15.7166	8.99388
0.187373	15.6612	9.19329
0.186992	13.847	15.8327
0.186613	13.9641	15.37
0.186235	15.188	11.5185
0.185859	14.1688	14.6639
0.185484	15.1609	11.069
0.185111	15.3199	9.60891
0.184739	14.2918	13.8172
0.184369	14.847	11.7009
0.184	14.8104	11.7481
0.183633	14.6431	12.1539
0.183267	14.9406	10.5011
0.182903	14.3129	2.65494

## Sheet: Figure 4F
pN + 1-1000 RNA
Frequency (1/s)	Elastic Modulus	Viscous Modulus
92	398.859	1769.53
46	333.702	1251.91
30.6667	183.142	981.768
23	127.849	814.182
18.4	113.188	681.329
15.3333	74.8162	588.677
13.1429	50.9594	522.779
11.5	54.1293	471.192
10.2222	53.1205	425.749
9.2	43.2496	386.472
8.36364	61.9923	360.261
7.66667	90.0726	335.578
7.07692	86.1304	314.605
6.57143	88.1786	299.813
6.13333	104.722	280.997
5.75	88.2815	267.966
5.41176	76.6321	258.519
5.11111	89.1383	245.796
4.84211	74.4242	236.498
4.6	60.2682	229.267
4.38095	67.9716	219.727
4.18182	53.8172	211.747
4	42.2252	205.435
3.83333	51.3454	198.231
3.68	40.622	190.901
3.53846	28.0217	185.05
3.40741	39.3518	179.645
3.28571	34.755	173.53
3.17241	24.6395	168.317
3.06667	32.1526	164.261
2.96774	33.8458	159.169
2.875	27.8647	155.02
2.78788	34.0373	151.172
2.70588	36.3918	147.35
2.62857	31.8039	143.957
2.55556	37.3944	140.618
2.48649	35.0524	137.258
2.42105	25.241	134.51
2.35897	26.9389	131.957
2.3	28.2388	128.714
2.2439	19.9933	125.716
2.19048	22.1571	123.492
2.13953	28.8303	120.952
2.09091	24.1847	118.647
2.04444	23.1656	116.51
2	22.5048	114.358
1.95745	16.4084	111.859
1.91667	15.4026	109.86
1.87755	15.09	107.653
1.84	11.8769	105.422
1.80392	11.9524	103.711
1.76923	14.5121	102.094
1.73585	9.04308	99.7396
1.7037	9.86625	98.2021
1.67273	12.0956	96.8706
1.64286	9.23297	94.8117
1.61404	10.487	93.68
1.58621	16.4019	92.5988
1.55932	16.0888	91.1796
1.53333	15.6343	89.9206
1.5082	21.0156	88.7702
1.48387	18.8023	87.4889
1.46032	16.195	86.3318
1.4375	19.5499	85.1992
1.41538	18.8305	83.9938
1.39394	14.4001	82.9086
1.37313	16.9222	81.9939
1.35294	16.927	80.8374
1.33333	12.8202	79.6791
1.31429	12.4234	78.7331
1.29577	13.5995	77.7961
1.27778	11.7262	76.7426
1.26027	12.2677	75.8185
1.24324	10.4013	74.792
1.22667	8.55071	73.7287
1.21053	13.2705	73.276
1.19481	14.087	72.3099
1.17949	10.3358	71.3694
1.16456	15.7142	70.9045
1.15	19.0619	69.9048
1.1358	11.5392	69.1971
1.12195	12.9464	68.6691
1.10843	17.3081	67.8014
1.09524	12.1377	67.1033
1.08235	12.0242	66.5239
1.06977	14.7892	65.8557
1.05747	7.82592	64.8287
1.04545	6.09721	64.0252
1.03371	10.4142	63.7379
1.02222	5.29846	62.4697
1.01099	3.63939	61.6651
1	10.5483	61.9049
0.989247	7.36547	60.9186
0.978723	4.82169	60.0605
0.968421	10.3009	60.099
0.958333	8.40882	59.3257
0.948454	5.37658	58.5234
0.938776	9.6541	58.3982
0.929293	7.47639	57.6308
0.92	6.08098	57.0109
0.910891	11.6833	56.8982
0.901961	8.77056	56.2429
0.893204	7.11997	55.6965
0.884615	11.4043	55.4564
0.87619	8.52541	54.7927
0.867925	7.08098	54.2959
0.859813	10.5274	54.0506
0.851852	7.02735	53.3577
0.844037	3.90544	52.5673
0.836364	7.39677	52.5375
0.828829	3.74427	51.5863
0.821429	1.54763	50.7571
0.814159	5.78843	51.1051
0.807018	5.09535	50.5227
0.8	3.12499	49.8429
0.793103	6.54203	49.9411
0.786325	5.56494	49.4288
0.779661	2.87038	48.6437
0.773109	4.23007	48.5172
0.766667	2.43921	47.7549
0.760331	0.275001	46.7729
0.754098	3.59387	47.251
0.747967	3.43401	46.8371
0.741935	0.136356	45.7643
0.736	4.34099	46.3417
0.730159	6.03298	46.1219
0.724409	1.9545	45.1748
0.71875	4.89512	45.3965
0.713178	8.49217	45.3302
0.707692	2.85853	44.3948
0.70229	5.37224	44.5239
0.69697	7.622	44.3521
0.691729	2.21771	43.3573
0.686567	3.26252	43.3381
0.681481	6.11557	43.3322
0.676471	1.12954	42.239
0.671533	2.15671	42.2196
0.666667	6.69982	42.5022
0.661871	2.65785	41.7056
0.657143	2.97029	41.5297
0.652482	6.23046	41.6574
0.647887	2.63737	40.8873
0.643357	2.8307	40.6964
0.638889	5.83277	40.814
0.634483	3.58366	40.2613
0.630137	2.81893	39.9394
0.62585	5.4409	40.0129
0.621622	2.23561	39.2943
0.61745	1.20067	38.8461
0.613333	5.27001	39.2536
0.609272	2.76021	38.6399
0.605263	2.23098	38.3474
0.601307	6.02658	38.6181
0.597403	3.09197	38.0026
0.593548	0.961779	37.3991
0.589744	5.29453	37.8643
0.585987	4.03818	37.4569
0.582278	2.41733	37.0331
0.578616	7.78445	37.3231
0.575	7.13557	37.0765
0.571429	4.24704	36.6961
0.567901	7.80465	36.7222
0.564417	6.67201	36.4674
0.560976	2.92783	35.9179
0.557576	5.02103	36.0059
0.554217	5.34142	35.7976
0.550898	2.45525	35.2454
0.547619	3.75439	35.2713
0.544379	4.17088	35.1146
0.541176	1.0698	34.3994
0.538012	2.15643	34.4413
0.534884	2.38925	34.2743
0.531792	0.388786	33.6514
0.528736	2.88785	34.0066
0.525714	4.95354	34.0434
0.522727	2.58074	33.5771
0.519774	4.62817	33.6983
0.516854	5.86251	33.5943
0.513966	2.46681	33.0506
0.511111	3.56816	33.0806
0.508287	3.79787	32.9054
0.505495	0.428632	32.1276
0.502732	2.22793	32.3634
0.5	4.63671	32.4819
0.497297	1.09718	31.7798
0.494624	2.70457	31.9588
0.491979	6.0168	32.1004
0.489362	3.05914	31.6661
0.486772	2.38907	31.4389
0.484211	4.79393	31.5776
0.481675	2.66548	31.1648
0.479167	1.04919	30.724
0.476684	2.75545	30.8858
0.474227	1.50254	30.4984
0.471795	1.01231	30.2598
0.469388	3.53645	30.5443
0.467005	3.21916	30.3494
0.464646	2.49423	30.1156
0.462312	4.29694	30.2049
0.46	3.05367	29.9185
0.457711	1.76743	29.5795
0.455446	3.70244	29.7342
0.453202	2.38443	29.3988
0.45098	2.3875	29.2856
0.44878	6.80545	29.4627
0.446602	6.58016	29.3114
0.444444	4.02321	29.1288
0.442308	6.95486	29.1036
0.440191	6.31862	28.9688
0.438095	3.2327	28.6676
0.436019	5.45548	28.7289
0.433962	5.10125	28.5821
0.431925	2.74415	28.2634
0.429907	4.80736	28.3498
0.427907	4.65062	28.1924
0.425926	1.62297	27.7105
0.423963	4.9479	28.005
0.422018	7.42215	27.8378
0.420091	4.61774	27.7382
0.418182	6.5661	27.6811
0.41629	8.36643	27.4352
0.414414	6.11755	27.4637
0.412556	7.7861	27.2929
0.410714	8.96781	27.0271
0.408889	6.31734	27.1614
0.40708	8.69944	26.8933
0.405286	9.84814	26.5811
0.403509	5.18407	26.8661
0.401747	6.93009	26.7666
0.4	9.26252	26.3818
0.398268	5.60042	26.5757
0.396552	6.57002	26.4881
0.39485	8.9833	26.1337
0.393162	6.02948	26.2957
0.391489	6.07914	26.2197
0.389831	9.00432	25.8349
0.388186	6.77601	25.9854
0.386555	6.41644	25.9281
0.384937	8.59398	25.6342
0.383333	6.39212	25.7349
0.381743	5.25766	25.6788
0.380165	7.36423	25.4961
0.378601	6.19793	25.471
0.377049	4.95485	25.4087
0.37551	7.71653	25.1939
0.373984	6.26194	25.2022
0.37247	5.40851	25.1493
0.370968	8.05857	24.8869
0.369478	6.61484	24.9261
0.368	5.60869	24.9051
0.366534	8.55417	24.5511
0.365079	7.59155	24.5853
0.363636	6.89777	24.5931
0.362205	10.2153	23.958
0.360784	8.71236	24.1904
0.359375	7.28929	24.3291
0.357977	9.61531	23.8637
0.356589	7.74154	24.1042
0.355212	5.66821	24.2076
0.353846	8.55213	23.8417
0.35249	7.53466	23.8957
0.351145	5.08041	23.9819
0.34981	7.77851	23.7311
0.348485	7.95209	23.6092
0.34717	5.07815	23.7594
0.345865	6.49447	23.6391
0.344569	6.56199	23.5463
0.343284	4.4975	23.5279
0.342007	6.49157	23.4084
0.340741	6.73946	23.2974
0.339483	4.26467	23.3072
0.338235	6.14256	23.2192
0.336996	7.02813	23.049
0.335766	4.41325	23.0871
0.334545	6.33032	22.9846
0.333333	8.2403	22.6572
0.33213	5.997	22.8591
0.330935	6.99007	22.7153
0.329749	8.41361	22.4149
0.328571	5.94161	22.6599
0.327402	7.61246	22.4314
0.326241	9.24051	22.0259
0.325088	6.5388	22.4182
0.323944	6.62788	22.367
0.322807	8.60052	21.975
0.321678	5.90185	22.2791
0.320557	5.07855	22.2566
0.319444	7.56877	21.9722
0.318339	6.67522	22.015
0.317241	7.18068	21.8967
0.316151	9.94008	21.2273
0.315068	9.36555	21.3237
0.313993	9.21689	21.3215
0.312925	11.5513	20.4705
0.311864	9.76082	21.0349
0.310811	8.20479	21.3866
0.309764	10.7603	20.6004
0.308725	10.0348	20.7766
0.307692	9.03331	21.019
0.306667	11.2493	20.2308
0.305648	10.5889	20.4201
0.304636	9.45903	20.7453
0.30363	11.3703	20.0088
0.302632	10.1334	20.4102
0.301639	8.85566	20.7444
0.300654	11.657	19.717
0.299674	10.8649	19.9757
0.298701	8.94876	20.5646
0.297735	11.2749	19.7184
0.296774	11.5461	19.5264
0.29582	9.04058	20.3844
0.294872	10.8385	19.735
0.29393	11.4112	19.431
0.292994	9.53274	20.0846
0.292063	10.9204	19.5433
0.291139	11.7945	19.0903
0.290221	10.0733	19.7589
0.289308	11.0345	19.3444
0.288401	12.1173	18.7763
0.2875	9.92205	19.6614
0.286604	11.0562	19.1848
0.285714	13.1297	18.0498
0.28483	11.2998	18.9652
0.283951	11.9143	18.6402
0.283077	13.5217	17.6532
0.282209	10.9827	18.9702
0.281346	10.6523	19.0808
0.280488	12.5096	18.1156
0.279635	10.3326	19.0961
0.278788	9.28806	19.4327
0.277946	11.1557	18.6646
0.277108	9.66184	19.2037
0.276276	9.60329	19.1811
0.275449	11.5733	18.31
0.274627	11.1414	18.4659
0.27381	10.5068	18.7143
0.272997	11.6179	18.1527
0.272189	9.87562	18.8609
0.271386	8.19539	19.3389
0.270588	10.391	18.5731
0.269795	10.3541	18.5273
0.269006	9.43667	18.8353
0.268222	11.2759	18.0379
0.267442	11.2877	17.9765
0.266667	9.43917	18.7109
0.265896	9.66331	18.5917
0.26513	9.25723	18.68
0.264368	7.84463	19.0459
0.26361	8.68537	18.7734
0.262857	8.41974	18.8047
0.262108	8.13018	18.8401
0.261364	9.51189	18.3699
0.260623	8.30953	18.7018
0.259887	7.89317	18.7776
0.259155	10.2922	17.9267
0.258427	9.15503	18.3076
0.257703	7.02412	18.8457
0.256983	9.48665	18.1251
0.256267	8.67544	18.3382
0.255556	5.78672	18.9075
0.254848	7.64423	18.5468
0.254144	8.75663	18.1826
0.253444	6.86901	18.6213
0.252747	7.97968	18.3338
0.252055	8.51304	18.1366
0.251366	7.23483	18.426
0.250681	8.90753	17.929
0.25	10.0153	17.4545
0.249322	8.56836	17.9556
0.248649	9.79642	17.483
0.247978	11.4184	16.6465
0.247312	9.12296	17.6518
0.246649	9.02477	17.6615
0.245989	10.7842	16.8669
0.245333	10.3475	17.0321
0.244681	10.1194	17.105
0.244032	11.2514	16.4968
0.243386	10.8382	16.6858
0.242744	10.8154	16.6613
0.242105	10.7736	16.6439
0.24147	9.0007	17.3785
0.240838	8.62512	17.4805
0.240209	9.02609	17.2969
0.239583	7.2538	17.7854
0.238961	6.85037	17.8415
0.238342	8.00544	17.5166
0.237726	7.36988	17.642
0.237113	7.45988	17.5907
0.236504	8.82014	17.1339
0.235897	8.20587	17.3041
0.235294	8.14596	17.2898
0.234694	9.26632	16.8573
0.234097	8.54943	17.0814
0.233503	8.65085	17.0173
0.232911	9.79013	16.5239
0.232323	9.34697	16.6781
0.231738	8.55949	16.9466
0.231156	9.61593	16.4977
0.230576	9.09916	16.6727
0.23	8.06828	17.0045
0.229426	8.86372	16.7007
0.228856	8.90182	16.6454
0.228288	7.98106	16.9301
0.227723	8.52938	16.7172
0.22716	8.79005	16.5839
0.226601	7.87379	16.8636
0.226044	8.63879	16.5754
0.22549	8.83802	16.4632
0.224939	7.24156	16.94
0.22439	7.75984	16.7696
0.223844	9.09986	16.2552
0.223301	8.35209	16.5005
0.22276	9.01481	16.2255
0.222222	10.4207	15.5278
0.221687	9.9316	15.7468
0.221154	10.0225	15.6753
0.220624	11.2015	14.9638
0.220096	10.4402	15.3861
0.21957	10.4392	15.3612
0.219048	10.9419	15.0393
0.218527	9.06803	15.9631
0.218009	8.80106	16.0474
0.217494	9.17417	15.8548
0.216981	8.00828	16.2668
0.216471	8.65074	16.0134
0.215962	9.76012	15.4849
0.215457	8.04279	16.166
0.214953	7.14875	16.4145
0.214452	7.85408	16.1703
0.213953	6.14108	16.575
0.213457	5.5609	16.6397
0.212963	6.6273	16.411
0.212471	5.80483	16.5376
0.211982	5.21891	16.5972
0.211494	5.56565	16.5168
0.211009	4.82804	16.5702
0.210526	3.88177	16.5994
0.210046	5.99248	16.3453
0.209567	5.92994	16.322
0.209091	4.65196	16.4632
0.208617	6.52313	16.1482
0.208145	7.0515	15.9735
0.207675	5.40708	16.2864
0.207207	5.52897	16.2461
0.206742	5.79992	16.1676
0.206278	3.84387	16.3359
0.205817	4.05606	16.2953
0.205357	4.79212	16.2077
0.2049	3.58827	16.2444
0.204444	5.5501	16.0538
0.203991	7.34138	15.6028
0.20354	5.82065	15.939
0.203091	5.9909	15.8927
0.202643	7.19642	15.561
0.202198	5.51617	15.9132
0.201754	4.51146	16.0112
0.201313	4.90584	15.939
0.200873	3.69195	15.9948
0.200436	4.14632	15.9478
0.2	5.38075	15.7831
0.199566	4.71437	15.8394
0.199134	6.45209	15.5165
0.198704	8.26983	14.9024
0.198276	7.30931	15.2175
0.197849	7.46566	15.1512
0.197425	8.07777	14.8973
0.197002	6.23523	15.4368
0.196581	5.67673	15.5301
0.196162	6.95978	15.193
0.195745	5.79131	15.4478
0.195329	5.83942	15.4166
0.194915	6.79878	15.1593
0.194503	5.94563	15.3393
0.194093	5.66866	15.3701
0.193684	6.2673	15.214
0.193277	6.50014	15.1287
0.192872	6.9794	14.9699
0.192469	7.36221	14.8208
0.192067	6.48656	15.0597
0.191667	5.75362	15.2034
0.191268	6.49065	15.0057
0.190871	6.54144	14.9608
0.190476	6.40682	14.9713
0.190083	8.57896	14.1762
0.189691	9.51148	13.6624
0.1893	8.9276	13.9538
0.188912	9.04872	13.8745
0.188525	9.55515	13.5638
0.188139	8.70215	13.9994
0.187755	9.55824	13.5129
0.187373	9.65254	13.435
0.186992	7.97995	14.252
0.186613	8.89137	13.8175
0.186235	9.77	13.2855
0.185859	7.59698	14.3306
0.185484	7.25722	14.4404
0.185111	8.73724	13.796
0.184739	7.81566	14.1761
0.184369	8.67469	13.7733

## Sheet: Figure 4G
	Viscosity (Pa*s)
Sample	1	2	3	4	5	6	7	8	9	10
N + PEG	11	10.5	12	10.8	11.2	9.6	10.5	11.8	11.3	10.6
N + polyrA	65.2	58.4	70.2	64.5	62.1	60	71.3	60.8	61.5	62.5
N + 1-1000 RNA	187.4	194.3	197.9	191.4	189.8	193.5	195.7	187.8	193.9	188.7
pN + PEG	4	4.6	4.2	4.2	4.1	4.5	4.6	4.5	4	5
pN + polyrA	10.9	11.7	11.9	12	11.2	11.7	11	11.2	11.9	12.1
pN + 1000 RNA	58.1	55.4	56.9	67.4	59.3	57.8	59.5	55.9	58.3	57.1

## Sheet: Figure 4H
	Relaxation Time (s)
Sample	1	2	3	4	5	6	7	8	9	10
N + PEG	< 0.01	< 0.01	< 0.01	< 0.01	< 0.01	< 0.01	< 0.01	< 0.01	< 0.01	< 0.01
N + polyrA	0.02	0.02	0.02	0.02	0.03	0.02	0.01	0.02	0.02	0.02
N + 1-1000 RNA	0.45	0.33	0.22	0.27	0.35	0.3	0.41	0.37	0.39	0.24
pN + PEG	< 0.01	< 0.01	< 0.01	< 0.01	< 0.01	< 0.01	< 0.01	< 0.01	< 0.01	< 0.01
pN + polyrA	< 0.01	< 0.01	< 0.01	< 0.01	< 0.01	< 0.01	< 0.01	< 0.01	< 0.01	< 0.01
pN + 1000 RNA	< 0.01	< 0.01	< 0.01	< 0.01	< 0.01	< 0.01	< 0.01	< 0.01	< 0.01	< 0.01

[truncated: 32 more sheets: Figure 4I, Figure 5A, Figure 5B, Figure 6A, Figure 6B, Figure 6C, Figure 6G, Figure 6H, Figure 6I and SI Figure 17, SI Figure 2B, SI Figure 3C, SI Figure 4B, SI Figure 5, SI Figure 6, SI Figure 7, SI Figure 8, SI Figure 9 A-B, SI Figure 9C, SI Figure 10C, SI Figure 10D …]
